# Supplementary material for: 1-Meth­oxy-2-methyl-1H-benzo[f]indole-3-carbonitrile
Source: Acta Crystallogr Sect E Struct Rep Online. 2009 Dec 9;66(Pt 1):o97. doi: 10.1107/S1600536809052416 (PMC2980040; doi:10.1107/S1600536809052416)
Supplement: Supplementary file 1 [file e-66-00o97-sup1.cif]

##############################################################################
###                                                                        ###
###        Electronic paper (Acta Crystallographica Section E)             ###
###                                                                        ###
##############################################################################
#                                                                            #
# This CIF contains the data in a paper accepted for publication in Acta     #
# Crystallographica Section E. It conforms to the requirements of Notes      #
# for Authors for Section E, and has been peer reviewed under the auspices   #
# of the IUCr Commission on Journals.                                        #
#                                                                            #
# Full details of the Crystallographic Information File format               #
# are given in the paper "The Crystallographic Information File (CIF):       #
# a New Standard Archive File for Crystallography" by S. R. Hall, F. H.      #
# Allen and I. D. Brown [Acta Cryst. (1991), A47, 655-685].                  #
#                                                                            #
# The current version of the core CIF dictionary is obtainable from          #
# ftp://ftp.iucr.org/pub/cif_core.dic. The current version number is 2.4.    #
#                                                                            #
# Software is freely available for graphical display of the structure(s) in  #
# this CIF.  For information consult the CIF home page http://www.iucr.org/  #
# cif/home.html                                                              #
#                                                                            #
# This file may be used for bona fide research purposes within the           #
# scientific community so long as proper attribution is given to the journal # 
# article from which it was obtained.                                        #
#                                                                            #
##############################################################################
                                             
data_I
_audit_creation_method     SHELXL-97
_chemical_name_systematic
;
1-Methoxy-2-methyl-1<i>H</i>-benzo[<i>f</i>]indole-3-carbonitrile
;
_chemical_name_common     ?
_chemical_formula_moiety     'C15 H12 N2 O'
_chemical_formula_sum     'C15 H12 N2 O'
_chemical_formula_iupac     'C15 H12 N2 O'
_chemical_formula_weight     236.27
_chemical_melting_point     ?
_symmetry_cell_setting     Monoclinic
_symmetry_space_group_name_H-M     'C 2/c'
_symmetry_space_group_name_Hall     '-C 2yc'
loop_
    _symmetry_equiv_pos_as_xyz
    'x, y, z'
    '-x, y, -z+1/2'
    'x+1/2, y+1/2, z'
    '-x+1/2, y+1/2, -z+1/2'
    '-x, -y, -z'
    'x, -y, z-1/2'
    '-x+1/2, -y+1/2, -z'
    'x+1/2, -y+1/2, z-1/2'
_cell_length_a     18.663(4)
_cell_length_b     7.3763(15)
_cell_length_c     18.589(4)
_cell_angle_alpha     90.00
_cell_angle_beta     113.46(3)
_cell_angle_gamma     90.00
_cell_volume     2347.6(8)
_cell_formula_units_Z     8
_cell_measurement_reflns_used     3553
_cell_measurement_theta_min     2.20
_cell_measurement_theta_max     27.88
_cell_measurement_temperature     113(2)
_exptl_crystal_description     block
_exptl_crystal_colour     colourless
_exptl_crystal_size_max     0.20
_exptl_crystal_size_mid     0.18
_exptl_crystal_size_min     0.16
_exptl_crystal_density_diffrn     1.337
_exptl_crystal_density_meas     ?
_exptl_crystal_density_method     'not measured'
_exptl_crystal_F_000     992
_exptl_absorpt_coefficient_mu     0.086
_exptl_absorpt_correction_type     multi-scan
_exptl_absorpt_process_details     '(CrystalClear; Rigaku/MSC, 2005)'
_exptl_absorpt_correction_T_min     0.983
_exptl_absorpt_correction_T_max     0.986
_exptl_special_details
;
;
_diffrn_ambient_temperature     113(2)
_diffrn_radiation_type     MoK\a
_diffrn_radiation_wavelength     0.71073
_diffrn_radiation_source     'rotating anode'
_diffrn_radiation_monochromator     confocal
_diffrn_measurement_device_type     'Rigaku Saturn CCD'
_diffrn_measurement_method     '\w and \f scans'
_diffrn_detector_area_resol_mean     7.31
_diffrn_reflns_number     11412
_diffrn_reflns_av_R_equivalents     0.0346
_diffrn_reflns_av_sigmaI/netI     0.0232
_diffrn_reflns_theta_min     2.39
_diffrn_reflns_theta_max     25.01
_diffrn_reflns_theta_full     25.01
_diffrn_measured_fraction_theta_max     0.996
_diffrn_measured_fraction_theta_full     0.996
_diffrn_reflns_limit_h_min     -22
_diffrn_reflns_limit_h_max     22
_diffrn_reflns_limit_k_min     -8
_diffrn_reflns_limit_k_max     8
_diffrn_reflns_limit_l_min     -22
_diffrn_reflns_limit_l_max     22
_diffrn_standards_number     0
_diffrn_standards_interval_count     0
_diffrn_standards_interval_time     0
_diffrn_standards_decay_%     0
_refine_special_details
;
Refinement of <i>F</i>^2^ against ALL reflections. The weighted <i>R</i>-factor
<i>wR</i> and goodness of fit <i>S</i> are based on <i>F</i>^2^, conventional
<i>R</i>-factors <i>R</i> are based on <i>F</i>, with <i>F</i> set to zero for
negative <i>F</i>^2^. The threshold expression of <i>F</i>^2^ >
\s(<i>F</i>^2^) is used only for calculating <i>R</i>-factors(gt) <i>etc</i>.
and is not relevant to the choice of reflections for refinement.
<i>R</i>-factors based on <i>F</i>^2^ are statistically about twice as large
as those based on <i>F</i>, and <i>R</i>- factors based on ALL data will be
even larger.
;
_reflns_number_total     2060
_reflns_number_gt     1858
_reflns_threshold_expression     I>2\s(I)
_refine_ls_structure_factor_coef     Fsqd
_refine_ls_matrix_type     full
_refine_ls_R_factor_all     0.0397
_refine_ls_R_factor_gt     0.0354
_refine_ls_wR_factor_gt     0.0907
_refine_ls_wR_factor_ref     0.0939
_refine_ls_goodness_of_fit_ref     1.038
_refine_ls_restrained_S_all     1.038
_refine_ls_number_reflns     2060
_refine_ls_number_parameters     166
_refine_ls_number_restraints     0
_refine_ls_hydrogen_treatment     constr
_refine_ls_weighting_scheme     calc
_refine_ls_weighting_details
         'calc w=1/[\s^2^(Fo^2^)+(0.0542P)^2^+1.1054P] where P=(Fo^2^+2Fc^2^)/3'
_atom_sites_solution_hydrogens     geom
_atom_sites_solution_primary     direct
_atom_sites_solution_secondary     difmap
_refine_ls_shift/su_max     0.000
_refine_ls_shift/su_mean     0.000
_refine_diff_density_max     0.189
_refine_diff_density_min     -0.161
_refine_ls_extinction_method     'SHELXL97 (Sheldrick, 2008)'
_refine_ls_extinction_coef     0.0212(18)
_refine_ls_extinction_expression
                                  'Fc^*^=kFc[1+0.001xFc^2^\l^3^/sin(2\q)]^-1/4^'
loop_
    _atom_type_symbol
    _atom_type_description
    _atom_type_scat_dispersion_real
    _atom_type_scat_dispersion_imag
    _atom_type_scat_source
    'C' 'C' 0.0033 0.0016
                         'International Tables Vol C Tables 4.2.6.8 and 6.1.1.4'
    'H' 'H' 0.0000 0.0000
                         'International Tables Vol C Tables 4.2.6.8 and 6.1.1.4'
    'N' 'N' 0.0061 0.0033
                         'International Tables Vol C Tables 4.2.6.8 and 6.1.1.4'
    'O' 'O' 0.0106 0.0060
                         'International Tables Vol C Tables 4.2.6.8 and 6.1.1.4'
_computing_data_collection     'CrystalClear (Rigaku/MSC, 2005)'
_computing_cell_refinement     'CrystalClear (Rigaku/MSC, 2005)'
_computing_data_reduction     'CrystalClear (Rigaku/MSC, 2005)'
_computing_structure_solution     'SHELXS97 (Sheldrick, 2008)'
_computing_structure_refinement     'SHELXL97 (Sheldrick, 2008)'
_computing_molecular_graphics     'SHELXTL (Sheldrick, 2008)'
_computing_publication_material     'SHELXL97 (Sheldrick, 2008)'
loop_
    _atom_site_type_symbol
    _atom_site_label
    _atom_site_fract_x
    _atom_site_fract_y
    _atom_site_fract_z
    _atom_site_U_iso_or_equiv
    _atom_site_adp_type
    _atom_site_calc_flag
    _atom_site_refinement_flags
    _atom_site_occupancy
    _atom_site_disorder_assembly
    _atom_site_disorder_group
    O O1 0.43321(5) 0.84231(12) 0.08385(5) 0.0257(3) Uani d . 1 . .
    N N1 0.35813(6) 0.90176(14) 0.06827(6) 0.0203(3) Uani d . 1 . .
    N N2 0.11930(6) 1.14000(15) -0.10753(6) 0.0269(3) Uani d . 1 . .
    C C1 0.32134(7) 0.87498(16) 0.11865(7) 0.0194(3) Uani d . 1 . .
    C C2 0.34992(7) 0.79261(17) 0.19296(7) 0.0223(3) Uani d . 1 . .
    H H2 0.4010 0.7503 0.2163 0.027 Uiso calc R 1 . .
    C C3 0.29960(7) 0.77742(16) 0.22936(7) 0.0223(3) Uani d . 1 . .
    H H3 0.3171 0.7248 0.2789 0.027 Uiso calc R 1 . .
    C C4 0.22060(7) 0.83997(16) 0.19371(7) 0.0201(3) Uani d . 1 . .
    C C5 0.16852(7) 0.81573(17) 0.23131(7) 0.0235(3) Uani d . 1 . .
    H H5 0.1861 0.7589 0.2800 0.028 Uiso calc R 1 . .
    C C6 0.09292(7) 0.87424(18) 0.19742(7) 0.0256(3) Uani d . 1 . .
    H H6 0.0597 0.8579 0.2232 0.031 Uiso calc R 1 . .
    C C7 0.06515(8) 0.95940(18) 0.12338(7) 0.0249(3) Uani d . 1 . .
    H H7 0.0138 1.0002 0.1008 0.030 Uiso calc R 1 . .
    C C8 0.11331(7) 0.98234(16) 0.08458(7) 0.0208(3) Uani d . 1 . .
    H H8 0.0941 1.0372 0.0355 0.025 Uiso calc R 1 . .
    C C9 0.19198(7) 0.92382(15) 0.11816(7) 0.0181(3) Uani d . 1 . .
    C C10 0.24518(7) 0.93956(15) 0.08037(7) 0.0181(3) Uani d . 1 . .
    C C11 0.23885(7) 1.00368(15) 0.00486(7) 0.0185(3) Uani d . 1 . .
    C C12 0.31010(7) 0.97803(16) -0.00040(7) 0.0195(3) Uani d . 1 . .
    C C13 0.33588(8) 1.02295(18) -0.06433(7) 0.0253(3) Uani d . 1 . .
    H H13A 0.3631 1.1367 -0.0531 0.038 Uiso calc R 1 . .
    H H13B 0.2911 1.0317 -0.1131 0.038 Uiso calc R 1 . .
    H H13C 0.3700 0.9295 -0.0681 0.038 Uiso calc R 1 . .
    C C14 0.48901(8) 0.9831(2) 0.12264(9) 0.0327(4) Uani d . 1 . .
    H H14A 0.4818 1.0829 0.0873 0.049 Uiso calc R 1 . .
    H H14B 0.5410 0.9362 0.1383 0.049 Uiso calc R 1 . .
    H H14C 0.4813 1.0239 0.1681 0.049 Uiso calc R 1 . .
    C C15 0.17262(7) 1.07923(16) -0.05700(7) 0.0196(3) Uani d . 1 . .
loop_
    _atom_site_aniso_label
    _atom_site_aniso_U_11
    _atom_site_aniso_U_22
    _atom_site_aniso_U_33
    _atom_site_aniso_U_12
    _atom_site_aniso_U_13
    _atom_site_aniso_U_23
    O1 0.0194(5) 0.0244(5) 0.0344(5) 0.0039(4) 0.0119(4) -0.0008(4)
    N1 0.0163(5) 0.0211(5) 0.0235(6) 0.0016(4) 0.0079(4) -0.0004(4)
    N2 0.0258(6) 0.0317(7) 0.0227(6) 0.0015(5) 0.0093(5) 0.0016(5)
    C1 0.0211(6) 0.0161(6) 0.0216(6) -0.0016(5) 0.0090(5) -0.0021(5)
    C2 0.0203(6) 0.0193(6) 0.0237(7) 0.0015(5) 0.0049(5) -0.0005(5)
    C3 0.0274(7) 0.0180(6) 0.0190(6) -0.0013(5) 0.0067(5) 0.0008(5)
    C4 0.0241(7) 0.0155(6) 0.0201(6) -0.0031(5) 0.0082(5) -0.0034(5)
    C5 0.0300(7) 0.0205(6) 0.0200(6) -0.0063(5) 0.0100(5) -0.0031(5)
    C6 0.0265(7) 0.0283(7) 0.0258(7) -0.0094(6) 0.0145(6) -0.0062(5)
    C7 0.0199(6) 0.0273(7) 0.0259(7) -0.0043(5) 0.0076(5) -0.0063(5)
    C8 0.0209(6) 0.0200(6) 0.0190(6) -0.0034(5) 0.0054(5) -0.0030(5)
    C9 0.0203(6) 0.0142(6) 0.0187(6) -0.0042(5) 0.0067(5) -0.0044(5)
    C10 0.0208(6) 0.0135(6) 0.0188(6) -0.0030(5) 0.0065(5) -0.0033(5)
    C11 0.0203(6) 0.0158(6) 0.0181(6) -0.0023(5) 0.0064(5) -0.0019(4)
    C12 0.0227(7) 0.0153(6) 0.0198(6) -0.0026(5) 0.0076(5) -0.0032(5)
    C13 0.0295(7) 0.0232(7) 0.0262(7) -0.0014(5) 0.0143(6) -0.0012(5)
    C14 0.0183(7) 0.0371(8) 0.0394(8) -0.0031(6) 0.0079(6) -0.0001(6)
    C15 0.0225(7) 0.0191(6) 0.0192(6) -0.0034(5) 0.0104(5) -0.0025(5)
_geom_special_details
;
All e.s.d.'s (except the e.s.d. in the dihedral angle between two l.s. planes)
are estimated using the full covariance matrix. The cell e.s.d.'s are taken
into account individually in the estimation of e.s.d.'s in distances, angles
and torsion angles; correlations between e.s.d.'s in cell parameters are only
used when they are defined by crystal symmetry. An approximate (isotropic)
treatment of cell e.s.d.'s is used for estimating e.s.d.'s involving l.s.
planes.
;
loop_
    _geom_bond_atom_site_label_1
    _geom_bond_atom_site_label_2
    _geom_bond_site_symmetry_2
    _geom_bond_distance
    _geom_bond_publ_flag
    O1 N1 . 1.3844(13) ?
    O1 C14 . 1.4442(16) ?
    N1 C12 . 1.3559(16) ?
    N1 C1 . 1.3784(16) ?
    N2 C15 . 1.1529(16) ?
    C1 C10 . 1.3958(17) ?
    C1 C2 . 1.4054(17) ?
    C2 C3 . 1.3631(19) ?
    C2 H2 . 0.9300 ?
    C3 C4 . 1.4311(18) ?
    C3 H3 . 0.9300 ?
    C4 C5 . 1.4163(18) ?
    C4 C9 . 1.4292(17) ?
    C5 C6 . 1.3662(19) ?
    C5 H5 . 0.9300 ?
    C6 C7 . 1.4106(19) ?
    C6 H6 . 0.9300 ?
    C7 C8 . 1.3685(18) ?
    C7 H7 . 0.9300 ?
    C8 C9 . 1.4149(18) ?
    C8 H8 . 0.9300 ?
    C9 C10 . 1.4312(17) ?
    C10 C11 . 1.4408(16) ?
    C11 C12 . 1.3846(18) ?
    C11 C15 . 1.4245(18) ?
    C12 C13 . 1.4862(17) ?
    C13 H13A . 0.9600 ?
    C13 H13B . 0.9600 ?
    C13 H13C . 0.9600 ?
    C14 H14A . 0.9600 ?
    C14 H14B . 0.9600 ?
    C14 H14C . 0.9600 ?
loop_
    _geom_angle_atom_site_label_1
    _geom_angle_atom_site_label_2
    _geom_angle_atom_site_label_3
    _geom_angle_site_symmetry_1
    _geom_angle_site_symmetry_3
    _geom_angle
    _geom_angle_publ_flag
    N1 O1 C14 . . 110.19(9) ?
    C12 N1 C1 . . 112.19(10) ?
    C12 N1 O1 . . 124.28(10) ?
    C1 N1 O1 . . 123.30(10) ?
    N1 C1 C10 . . 106.64(11) ?
    N1 C1 C2 . . 129.27(11) ?
    C10 C1 C2 . . 124.03(12) ?
    C3 C2 C1 . . 117.16(11) ?
    C3 C2 H2 . . 121.4 ?
    C1 C2 H2 . . 121.4 ?
    C2 C3 C4 . . 122.01(12) ?
    C2 C3 H3 . . 119.0 ?
    C4 C3 H3 . . 119.0 ?
    C5 C4 C9 . . 118.56(11) ?
    C5 C4 C3 . . 120.91(11) ?
    C9 C4 C3 . . 120.51(11) ?
    C6 C5 C4 . . 121.21(12) ?
    C6 C5 H5 . . 119.4 ?
    C4 C5 H5 . . 119.4 ?
    C5 C6 C7 . . 120.10(12) ?
    C5 C6 H6 . . 120.0 ?
    C7 C6 H6 . . 120.0 ?
    C8 C7 C6 . . 120.40(12) ?
    C8 C7 H7 . . 119.8 ?
    C6 C7 H7 . . 119.8 ?
    C7 C8 C9 . . 120.91(12) ?
    C7 C8 H8 . . 119.5 ?
    C9 C8 H8 . . 119.5 ?
    C8 C9 C4 . . 118.80(11) ?
    C8 C9 C10 . . 124.02(11) ?
    C4 C9 C10 . . 117.16(11) ?
    C1 C10 C9 . . 119.12(11) ?
    C1 C10 C11 . . 106.30(11) ?
    C9 C10 C11 . . 134.51(11) ?
    C12 C11 C15 . . 123.07(11) ?
    C12 C11 C10 . . 108.38(11) ?
    C15 C11 C10 . . 128.54(11) ?
    N1 C12 C11 . . 106.49(11) ?
    N1 C12 C13 . . 122.83(11) ?
    C11 C12 C13 . . 130.67(12) ?
    C12 C13 H13A . . 109.5 ?
    C12 C13 H13B . . 109.5 ?
    H13A C13 H13B . . 109.5 ?
    C12 C13 H13C . . 109.5 ?
    H13A C13 H13C . . 109.5 ?
    H13B C13 H13C . . 109.5 ?
    O1 C14 H14A . . 109.5 ?
    O1 C14 H14B . . 109.5 ?
    H14A C14 H14B . . 109.5 ?
    O1 C14 H14C . . 109.5 ?
    H14A C14 H14C . . 109.5 ?
    H14B C14 H14C . . 109.5 ?
    N2 C15 C11 . . 179.39(13) ?
loop_
    _geom_torsion_atom_site_label_1
    _geom_torsion_atom_site_label_2
    _geom_torsion_atom_site_label_3
    _geom_torsion_atom_site_label_4
    _geom_torsion_site_symmetry_1
    _geom_torsion_site_symmetry_2
    _geom_torsion_site_symmetry_3
    _geom_torsion_site_symmetry_4
    _geom_torsion
    _geom_torsion_publ_flag
    C14 O1 N1 C12 . . . . 93.87(13) ?
    C14 O1 N1 C1 . . . . -92.15(13) ?
    C12 N1 C1 C10 . . . . -0.59(13) ?
    O1 N1 C1 C10 . . . . -175.22(10) ?
    C12 N1 C1 C2 . . . . 176.70(12) ?
    O1 N1 C1 C2 . . . . 2.08(19) ?
    N1 C1 C2 C3 . . . . -177.49(11) ?
    C10 C1 C2 C3 . . . . -0.62(18) ?
    C1 C2 C3 C4 . . . . 0.78(18) ?
    C2 C3 C4 C5 . . . . 177.32(11) ?
    C2 C3 C4 C9 . . . . -0.89(18) ?
    C9 C4 C5 C6 . . . . -1.41(18) ?
    C3 C4 C5 C6 . . . . -179.65(11) ?
    C4 C5 C6 C7 . . . . 0.48(19) ?
    C5 C6 C7 C8 . . . . 0.70(19) ?
    C6 C7 C8 C9 . . . . -0.91(18) ?
    C7 C8 C9 C4 . . . . -0.04(17) ?
    C7 C8 C9 C10 . . . . 178.54(11) ?
    C5 C4 C9 C8 . . . . 1.18(17) ?
    C3 C4 C9 C8 . . . . 179.42(10) ?
    C5 C4 C9 C10 . . . . -177.50(10) ?
    C3 C4 C9 C10 . . . . 0.75(17) ?
    N1 C1 C10 C9 . . . . 178.00(10) ?
    C2 C1 C10 C9 . . . . 0.53(18) ?
    N1 C1 C10 C11 . . . . 0.58(12) ?
    C2 C1 C10 C11 . . . . -176.89(11) ?
    C8 C9 C10 C1 . . . . -179.17(11) ?
    C4 C9 C10 C1 . . . . -0.57(16) ?
    C8 C9 C10 C11 . . . . -2.7(2) ?
    C4 C9 C10 C11 . . . . 175.95(12) ?
    C1 C10 C11 C12 . . . . -0.40(13) ?
    C9 C10 C11 C12 . . . . -177.24(12) ?
    C1 C10 C11 C15 . . . . 178.68(11) ?
    C9 C10 C11 C15 . . . . 1.8(2) ?
    C1 N1 C12 C11 . . . . 0.33(13) ?
    O1 N1 C12 C11 . . . . 174.90(10) ?
    C1 N1 C12 C13 . . . . 179.24(11) ?
    O1 N1 C12 C13 . . . . -6.20(18) ?
    C15 C11 C12 N1 . . . . -179.09(10) ?
    C10 C11 C12 N1 . . . . 0.05(13) ?
    C15 C11 C12 C13 . . . . 2.1(2) ?
    C10 C11 C12 C13 . . . . -178.73(12) ?
    C12 C11 C15 N2 . . . . 20(14) ?
    C10 C11 C15 N2 . . . . -159(14) ?
loop_
    _geom_hbond_atom_site_label_D
    _geom_hbond_atom_site_label_H
    _geom_hbond_atom_site_label_A
    _geom_hbond_site_symmetry_A
    _geom_hbond_distance_DH
    _geom_hbond_distance_HA
    _geom_hbond_distance_DA
    _geom_hbond_angle_DHA
    C3 H3 Cg3 6_545 0.93 2.65 3.3956(15) 138
data_global
_journal_data_validation_number     ?
_journal_date_recd_electronic     2009-12-05
_journal_date_accepted     2009-12-06
_journal_name_full     'Acta Crystallographica, Section E'
_journal_year     2010
_journal_volume     66
_journal_issue      1
_journal_page_first     o97
_journal_page_last     o97
_journal_paper_category     QO
_journal_coeditor_code     HB5274
_publ_contact_author_name     'Jiang-Sheng Li'
_publ_contact_author_address
; School of Chemistry and Biological Engineering,
  Changsha University of Science & Technology
  Changsha 410004
  People's Republic of China
;
_publ_contact_author_email     'js_li@yahoo.com.cn'
_publ_contact_author_fax     '86 731 5258733'
_publ_contact_author_phone     '86 731 5258733'
_publ_section_title
;
1-Methoxy-2-methyl-1<i>H</i>-benzo[<i>f</i>]indole-3-carbonitrile
;
loop_
    _publ_author_name
    _publ_author_address
    'Li, Jiang-Sheng'
; School of Chemistry and Biological Engineering,
  Changsha University of Science & Technology
  Changsha 410004
  People's Republic of China
;
    'He, Qi-Xi'
; College of Chemistry and Chemical Engineering,
  Hunan University
  Changsha 410082
  People's Republic of China
;
    'Li, Peng-Yu'
; School of Chemistry and Biological Engineering,
  Changsha University of Science & Technology
  Changsha 410004
  People's Republic of China
;
