# Supplementary material for: 1-Meth­oxy-2-methyl-1H-benzo[f]indole-3-carbonitrile
Source: Acta Crystallogr Sect E Struct Rep Online. 2009 Dec 9;66(Pt 1):o97. doi: 10.1107/S1600536809052416 (PMC2980040; doi:10.1107/S1600536809052416)
Supplement: Supplementary file 2 [file e-66-00o97-Isup2.hkl]

# 
# h,k,l, Fc-squared, Fo-squared, sigma(Fo-squared) and status flag 
# 
data_I
_shelx_title ' r90624d in C2/c' 
_shelx_refln_list_code          4 
_shelx_F_calc_maximum      173.57 
_exptl_crystal_F_000       992.00 
_reflns_d_resolution_high  0.8405 
 
loop_ 
 _symmetry_equiv_pos_as_xyz 
 'x, y, z' 
 '-x, y, -z+1/2' 
 'x+1/2, y+1/2, z' 
 '-x+1/2, y+1/2, -z+1/2' 
 '-x, -y, -z' 
 'x, -y, z-1/2' 
 '-x+1/2, -y+1/2, -z' 
 'x+1/2, -y+1/2, z-1/2' 
 
_cell_length_a    18.6632 
_cell_length_b     7.3763 
_cell_length_c    18.5892 
_cell_angle_alpha  90.000 
_cell_angle_beta  113.458 
_cell_angle_gamma  90.000 
 
_shelx_F_squared_multiplier     1.000 
 
loop_ 
 _refln_index_h 
 _refln_index_k 
 _refln_index_l 
 _refln_F_squared_calc 
 _refln_F_squared_meas 
 _refln_F_squared_sigma 
 _refln_observed_status 
   4   0   0     8409.26     7963.40    128.10 o 
   6   0   0     4182.13     3678.78     41.66 o 
   8   0   0     1942.50     2127.64     24.99 o 
  10   0   0        8.88        5.04      1.99 o 
  12   0   0     2134.52     2405.63     45.56 o 
  14   0   0       69.33       65.29      3.68 o 
  16   0   0     1995.05     1988.84     59.63 o 
  18   0   0       28.58       36.83     10.86 o 
  20   0   0        0.15        5.74      7.06 o 
   1   1   0        1.55        4.79      0.77 o 
   3   1   0      848.55      788.99      9.16 o 
   5   1   0     7737.11     7311.52     53.60 o 
   7   1   0     7611.13     7662.77     57.45 o 
   9   1   0     3516.05     3736.42     44.94 o 
  11   1   0       95.65       99.94      2.90 o 
  13   1   0      256.93      235.95      3.73 o 
  15   1   0     1201.93     1093.29     16.57 o 
  17   1   0      942.08      921.89     27.61 o 
  19   1   0       20.61       16.02      6.04 o 
   2   2   0        9.88       24.30      1.05 o 
   4   2   0     2785.73     2620.50     24.57 o 
   6   2   0        0.98        0.60      0.66 o 
   8   2   0     1450.61     1693.16     24.17 o 
  10   2   0        0.00        0.23      1.17 o 
  12   2   0      931.07      950.32     12.27 o 
  14   2   0     1051.59     1011.40     21.34 o 
  16   2   0     1313.50     1269.41     36.95 o 
  18   2   0        2.68        6.94      6.68 o 
   1   3   0       48.49       51.16      1.76 o 
   3   3   0      381.97      375.14      6.61 o 
   5   3   0     2863.44     2748.58     36.95 o 
   7   3   0     1604.16     1551.77     21.29 o 
   9   3   0     1054.42     1070.24     14.26 o 
  11   3   0      946.97      976.19     13.03 o 
  13   3   0      183.42      200.83      7.14 o 
  15   3   0      461.96      361.16     14.22 o 
  17   3   0      134.29      152.27      9.26 o 
  19   3   0      156.13       98.34     32.42 o 
   0   4   0        0.20        4.82      2.79 o 
   2   4   0      261.78      262.32      5.51 o 
   4   4   0     3287.75     3153.37     39.54 o 
   6   4   0      356.42      338.02      8.99 o 
   8   4   0      207.68      234.42      9.76 o 
  10   4   0       68.54       79.15      3.61 o 
  12   4   0       64.22       81.19      5.27 o 
  14   4   0       78.45       90.36     12.44 o 
  16   4   0       61.63       71.42     11.57 o 
  18   4   0        0.67       -6.09      9.56 o 
   1   5   0      311.47      307.75      6.34 o 
   3   5   0       59.93       64.85      5.91 o 
   5   5   0      834.00      882.20     16.40 o 
   7   5   0       96.67      113.45     16.27 o 
   9   5   0      120.26      114.75     16.36 o 
  11   5   0     1279.44     1329.77     31.39 o 
  13   5   0       39.86       33.64      7.75 o 
  15   5   0      259.34      285.80     19.07 o 
   0   6   0     1460.61     1509.77     35.63 o 
   2   6   0      225.74      204.96      5.19 o 
   4   6   0       48.70       47.24      3.41 o 
   6   6   0      529.37      506.91     12.40 o 
   8   6   0      114.79      123.10     10.46 o 
  10   6   0        0.50        2.10      5.48 o 
  12   6   0       16.64       20.06      5.92 o 
  14   6   0       21.43       21.82      6.57 o 
   1   7   0        4.15       13.93      3.86 o 
   3   7   0       24.49       23.51      4.70 o 
   5   7   0     1036.56     1054.20     29.74 o 
   7   7   0       59.08       53.32      6.45 o 
   9   7   0     2189.58     2210.50     83.57 o 
  11   7   0     1421.49     1469.40     36.26 o 
   0   8   0       98.14       99.82     25.06 o 
   2   8   0       91.84       72.36     15.00 o 
   4   8   0       68.01       65.36     10.25 o 
   6   8   0       34.14       29.44      5.92 o 
   8   8   0      142.81      128.83     27.11 o 
 -19   1   1       37.91       28.27      6.10 o 
 -17   1   1        0.02        3.03      2.17 o 
 -15   1   1     1456.82     1422.82     29.53 o 
 -13   1   1       87.01       86.66      3.49 o 
 -11   1   1     1650.84     1743.08     19.46 o 
  -9   1   1     2632.14     2754.56     25.38 o 
  -7   1   1     1314.58     1344.19     10.65 o 
  -5   1   1     2694.51     2458.17     22.63 o 
  -3   1   1      111.39       98.31      1.58 o 
  -1   1   1     6972.00     6656.39     57.41 o 
   1   1   1     8039.73     7617.09     53.50 o 
   3   1   1      283.62      217.99      2.18 o 
   5   1   1      135.65      135.51      2.03 o 
   7   1   1       21.76       18.92      1.95 o 
   9   1   1      180.16      190.86      3.62 o 
  11   1   1      513.57      581.84      8.37 o 
  13   1   1      318.17      320.44      5.53 o 
  15   1   1      304.94      268.83      5.63 o 
  17   1   1     1011.59      987.24     29.20 o 
  19   1   1       67.57       50.21     14.31 o 
 -20   2   1        3.06        6.05      4.44 o 
 -18   2   1      538.02      509.78     21.40 o 
 -16   2   1       63.08       41.82      6.49 o 
 -14   2   1       78.50       62.14      4.22 o 
 -12   2   1        3.87        1.85      1.44 o 
 -10   2   1      240.93      322.77      4.99 o 
  -8   2   1       45.84       46.57      1.68 o 
  -6   2   1      943.27     1012.08      7.25 o 
  -4   2   1     4702.91     4411.37     29.92 o 
  -2   2   1     1316.56     1170.75     10.53 o 
   2   2   1    22786.35    24687.97    284.58 o 
   4   2   1     1595.63     1478.35      9.94 o 
   6   2   1     1239.66     1370.04     12.58 o 
   8   2   1     4013.76     4289.79     31.16 o 
  10   2   1      261.95      281.52      4.53 o 
  12   2   1      572.06      615.38      8.13 o 
  14   2   1      172.09      169.32      4.26 o 
  16   2   1        8.01       16.41      4.22 o 
  18   2   1      116.01      103.19     25.54 o 
 -19   3   1      415.69      411.22     17.82 o 
 -17   3   1     1614.35     1724.81     65.21 o 
 -15   3   1      262.04      259.18      9.45 o 
 -13   3   1        2.54       11.27      1.90 o 
 -11   3   1      140.57      167.77      4.20 o 
  -9   3   1      282.15      305.87      5.35 o 
  -7   3   1      676.44      723.25      7.66 o 
  -5   3   1      688.22      654.84     10.98 o 
  -3   3   1      947.03      896.17     15.38 o 
  -1   3   1       79.42       79.59      2.56 o 
   1   3   1     8043.96     7745.19     52.91 o 
   3   3   1     1420.35     1517.82     21.69 o 
   5   3   1      280.33      298.72      5.95 o 
   7   3   1     1680.96     1846.86     33.77 o 
   9   3   1      195.86      186.76      3.68 o 
  11   3   1        5.78        2.91      1.42 o 
  13   3   1      327.18      339.39      6.35 o 
  15   3   1        0.04        5.09      2.83 o 
  17   3   1      424.01      391.79     22.61 o 
 -18   4   1      345.99      393.91     13.87 o 
 -16   4   1      439.85      399.68     17.34 o 
 -14   4   1        4.40        7.19      4.61 o 
 -12   4   1      364.75      330.97     12.22 o 
 -10   4   1      151.52      147.10      4.57 o 
  -8   4   1      444.91      453.84      9.60 o 
  -6   4   1      532.81      586.21      8.02 o 
  -4   4   1      536.63      567.27      9.99 o 
  -2   4   1       25.78       17.66      2.53 o 
   0   4   1      422.56      412.53      7.62 o 
   2   4   1     1123.32     1193.25     12.21 o 
   4   4   1     2545.14     2535.38     40.40 o 
   6   4   1        6.15        5.17      2.35 o 
   8   4   1       96.20       99.35      5.18 o 
  10   4   1       40.30       38.23      5.07 o 
  12   4   1       27.39       42.05      7.43 o 
  14   4   1      578.46      533.43     19.09 o 
  16   4   1      471.30      446.56     20.14 o 
 -17   5   1       21.88       15.85      6.15 o 
 -15   5   1      927.97      880.78     29.71 o 
 -13   5   1        0.08        6.46      5.51 o 
 -11   5   1      397.56      396.77      9.15 o 
  -9   5   1     2370.41     2455.54     55.60 o 
  -7   5   1      308.79      314.60      6.37 o 
  -5   5   1       48.10       65.06      3.41 o 
  -3   5   1      752.91      700.25     11.98 o 
  -1   5   1      228.74      234.71      6.28 o 
   1   5   1       14.31       24.65      3.54 o 
   3   5   1      124.97      107.89      4.32 o 
   5   5   1       52.12       48.25      6.65 o 
   7   5   1     1300.04     1275.63     23.75 o 
   9   5   1      228.06      227.08     12.77 o 
  11   5   1      832.68      806.40     15.86 o 
  13   5   1       40.04       32.99      5.52 o 
  15   5   1       33.73       34.73      9.89 o 
 -14   6   1      207.91      190.42     20.82 o 
 -12   6   1      240.90      242.96     11.58 o 
 -10   6   1       74.77       82.45     12.55 o 
  -8   6   1      165.28      158.83      9.74 o 
  -6   6   1      787.89      808.67     16.01 o 
  -4   6   1       31.01       26.78      4.22 o 
  -2   6   1     1736.88     1756.02     34.13 o 
   0   6   1      376.64      371.09      9.41 o 
   2   6   1      232.24      240.24      6.41 o 
   4   6   1      202.94      214.28      6.09 o 
   6   6   1       71.03       71.27      8.74 o 
   8   6   1        3.18        4.80      3.55 o 
  10   6   1      245.25      247.64     10.41 o 
  12   6   1       33.89       23.07      6.46 o 
  14   6   1        1.38        1.35      7.55 o 
 -11   7   1      111.84      113.47     19.46 o 
  -9   7   1       37.57       46.90      8.24 o 
  -7   7   1        0.21        5.24      3.14 o 
  -5   7   1      130.68      132.93     19.82 o 
  -3   7   1      597.36      621.17     17.95 o 
  -1   7   1        4.10        5.17      3.74 o 
   1   7   1       88.79       73.52      6.51 o 
   3   7   1      179.50      188.40      8.01 o 
   5   7   1     1080.86     1189.40     34.60 o 
   7   7   1       75.19       82.53     12.33 o 
   9   7   1      144.46      158.34     32.40 o 
  11   7   1       27.48       27.14      7.03 o 
  -8   8   1       48.59       47.77      8.32 o 
  -6   8   1        3.08        9.65      5.44 o 
  -4   8   1      232.47      238.01     12.37 o 
  -2   8   1        1.06        4.17      3.96 o 
   0   8   1       50.00       52.92      9.05 o 
   2   8   1      630.75      606.99     21.57 o 
   4   8   1       21.24       12.53      4.09 o 
   6   8   1     1241.98     1316.87     31.76 o 
 -20   0   2      146.96      169.29     15.30 o 
 -18   0   2      700.71      644.24     22.55 o 
 -16   0   2      570.70      553.68     17.16 o 
 -14   0   2      414.31      445.31     12.27 o 
 -12   0   2      580.45      677.78     13.74 o 
 -10   0   2     2233.86     2178.01     23.76 o 
  -8   0   2     2382.41     2283.45     30.97 o 
  -6   0   2     1202.90     1077.73      8.82 o 
  -4   0   2       27.51       22.40      2.37 o 
  -2   0   2     4475.54     4447.71     35.37 o 
   0   0   2     7693.07     7260.52    180.43 o 
   2   0   2       60.99       79.48      1.26 o 
   4   0   2       59.50       35.64      1.79 o 
   6   0   2     2871.90     3196.84     33.29 o 
   8   0   2     9972.10    11038.75    138.10 o 
  10   0   2     1395.24     1581.32     36.44 o 
  12   0   2      122.25      127.44      8.21 o 
  14   0   2      588.79      615.04     24.62 o 
  16   0   2     3825.38     3978.34    156.34 o 
  18   0   2       76.52      113.29     10.40 o 
 -19   1   2       25.27       20.65      5.80 o 
 -17   1   2     3499.50     3669.74     58.79 o 
 -15   1   2      264.85      194.92      4.51 o 
 -13   1   2       12.77       11.07      2.16 o 
 -11   1   2      559.04      618.83      8.58 o 
  -9   1   2      895.96      942.14     11.68 o 
  -7   1   2        6.58        5.82      0.82 o 
  -5   1   2     5556.95     5063.78     33.00 o 
  -3   1   2     9322.48     8444.65     86.53 o 
  -1   1   2     6976.83     6713.47     56.72 o 
   3   1   2       21.62       45.18      1.33 o 
   5   1   2     7476.15     7217.77     39.80 o 
   7   1   2        0.00        5.49      1.00 o 
   9   1   2     1602.82     1697.15     17.76 o 
  11   1   2       53.90       54.70      2.83 o 
  13   1   2        7.86        8.19      1.68 o 
  15   1   2      303.58      334.30     10.73 o 
  17   1   2      220.74      184.51      8.18 o 
  19   1   2       20.85       11.54      5.45 o 
 -20   2   2      247.27      208.56     14.34 o 
 -18   2   2        4.68        1.99      2.41 o 
 -16   2   2       24.30       26.96      4.89 o 
 -14   2   2     1991.30     2047.68     32.42 o 
 -12   2   2        2.50        4.31      1.10 o 
 -10   2   2      693.48      699.52      8.44 o 
  -8   2   2     1072.73     1137.19      9.44 o 
  -6   2   2     2189.42     2046.06     21.51 o 
  -4   2   2       16.16       34.23      1.63 o 
  -2   2   2     2141.10     2007.40     15.77 o 
   4   2   2      276.26      223.97      2.98 o 
   6   2   2     1796.77     1567.96     12.71 o 
   8   2   2      111.22      125.59      2.90 o 
  10   2   2      345.39      400.09      5.76 o 
  12   2   2      945.68      998.50     15.30 o 
  14   2   2        0.54        0.07      1.42 o 
  16   2   2      200.19      243.23      7.27 o 
  18   2   2       29.10       33.93      8.29 o 
 -19   3   2       12.99       12.07      5.50 o 
 -17   3   2     1443.87     1440.09     40.91 o 
 -15   3   2     2042.29     2049.36     34.91 o 
 -13   3   2     1356.08     1304.73     21.97 o 
 -11   3   2     1178.75     1225.52     15.67 o 
  -9   3   2     3174.11     3295.08     42.22 o 
  -7   3   2     7565.88     7822.34     66.82 o 
  -5   3   2      196.25      179.51      2.59 o 
  -3   3   2     1079.96     1069.15      7.85 o 
  -1   3   2        0.41        2.46      1.26 o 
   1   3   2     5455.98     5047.37     28.00 o 
   3   3   2       73.05       68.28      2.62 o 
   5   3   2     1441.52     1474.87     27.22 o 
   7   3   2      248.01      246.38      5.18 o 
   9   3   2      198.75      180.95      3.10 o 
  11   3   2     3308.91     3251.80     54.27 o 
  13   3   2      330.97      312.73      6.33 o 
  15   3   2        0.93        1.64      2.39 o 
  17   3   2        9.69       11.16      6.84 o 
 -18   4   2      764.67      824.50     25.34 o 
 -16   4   2      956.51     1129.40     38.03 o 
 -14   4   2     1960.00     1955.70     41.67 o 
 -12   4   2       20.78       20.45      3.86 o 
 -10   4   2       40.09       47.03      2.20 o 
  -8   4   2      819.10      880.47     13.36 o 
  -6   4   2     3357.04     3538.97     39.63 o 
  -4   4   2      643.81      657.94      9.30 o 
  -2   4   2     2333.51     2223.71     18.51 o 
   0   4   2      399.53      437.60      7.88 o 
   2   4   2     7626.98     7422.19     64.28 o 
   4   4   2      454.49      462.58      9.89 o 
   6   4   2       17.96       12.05      3.57 o 
   8   4   2       14.90       29.10      3.92 o 
  10   4   2      656.79      636.34     16.73 o 
  12   4   2      599.33      630.38     14.42 o 
  14   4   2        0.73        6.44      4.01 o 
  16   4   2      352.33      397.87     20.10 o 
 -17   5   2      624.25      619.70     27.55 o 
 -15   5   2      167.39      143.29     10.26 o 
 -13   5   2       73.22       74.13     11.12 o 
 -11   5   2      348.67      342.19     15.66 o 
  -9   5   2     1776.62     1855.89     36.11 o 
  -7   5   2       37.63       36.84      3.48 o 
  -5   5   2      226.36      255.68      5.26 o 
  -3   5   2      745.78      751.64     12.73 o 
  -1   5   2        8.95        9.83      2.64 o 
   1   5   2      236.07      222.21      5.30 o 
   3   5   2      247.32      212.43      3.73 o 
   5   5   2     1287.28     1276.53     21.85 o 
   7   5   2      150.82      163.57      7.93 o 
   9   5   2      321.38      319.43      9.13 o 
  11   5   2     1206.76     1174.92     31.13 o 
  13   5   2      133.34      124.43      8.69 o 
  15   5   2        9.71       15.41      4.16 o 
 -14   6   2       71.51       60.77     12.28 o 
 -12   6   2      114.09      107.21     22.18 o 
 -10   6   2      377.12      362.67     13.17 o 
  -8   6   2        2.61        4.45      4.21 o 
  -6   6   2     1427.02     1498.53     37.72 o 
  -4   6   2      264.44      264.64      6.50 o 
  -2   6   2      152.83      159.57      5.32 o 
   0   6   2       45.59       41.31      5.79 o 
   2   6   2        9.58       11.25      2.13 o 
   4   6   2      974.58      943.80     21.12 o 
   6   6   2        4.75        6.85      3.84 o 
   8   6   2      160.53      179.88     11.64 o 
  10   6   2        7.40        7.12      3.07 o 
  12   6   2        6.55        8.67      4.21 o 
 -11   7   2      107.57      104.93     19.63 o 
  -9   7   2        0.15        5.39      5.70 o 
  -7   7   2      407.12      390.90     12.93 o 
  -5   7   2       35.15       40.80      6.57 o 
  -3   7   2     1363.65     1404.99     35.90 o 
  -1   7   2      748.50      755.46     20.38 o 
   1   7   2       37.37       36.67      7.47 o 
   3   7   2       91.66       95.41     13.37 o 
   5   7   2      930.81      959.95     34.02 o 
   7   7   2       28.95       32.02      6.76 o 
   9   7   2      616.68      671.33     21.59 o 
  11   7   2      188.69      175.84     12.51 o 
  -8   8   2        2.44        5.77      3.21 o 
  -6   8   2       18.06       14.79      5.20 o 
  -4   8   2      116.20       86.56     14.28 o 
  -2   8   2      374.84      354.99     14.13 o 
   0   8   2      231.35      207.99     16.11 o 
   2   8   2       21.81       16.97      5.84 o 
   4   8   2      197.81      207.56     10.82 o 
   6   8   2      587.08      570.37     14.69 o 
 -21   1   3       27.97       25.83      7.05 o 
 -19   1   3        3.84        4.97      2.18 o 
 -17   1   3      324.39      320.55     10.26 o 
 -15   1   3      548.69      578.23     13.20 o 
 -13   1   3     1185.96     1153.15     18.00 o 
 -11   1   3      220.85      225.79      4.92 o 
  -9   1   3      838.63      782.89      6.98 o 
  -7   1   3     1972.04     1865.00     20.96 o 
  -5   1   3        7.34        4.20      1.47 o 
  -3   1   3      635.46      658.41      5.92 o 
  -1   1   3     4914.29     4438.46     34.85 o 
   1   1   3    18888.70    20319.93    555.79 o 
   3   1   3       63.19       60.50      1.15 o 
   5   1   3      497.20      500.23      3.68 o 
   7   1   3       63.53       62.32      1.73 o 
   9   1   3     3414.05     3604.89     43.21 o 
  11   1   3       87.93      104.65      6.94 o 
  13   1   3     1486.86     1490.65     33.46 o 
  15   1   3       66.63       54.34      8.15 o 
  17   1   3       15.87        7.87      3.16 o 
 -20   2   3      261.85      322.92     16.47 o 
 -18   2   3       93.10       67.80     11.36 o 
 -16   2   3     3078.14     3227.77     54.22 o 
 -14   2   3       39.55       28.96      2.58 o 
 -12   2   3        5.05        8.84      1.87 o 
 -10   2   3     1841.77     1777.96     25.77 o 
  -8   2   3     2059.43     2239.01     31.73 o 
  -6   2   3     2386.70     2403.34     26.09 o 
  -4   2   3     2585.16     2391.29     18.05 o 
  -2   2   3      579.38      516.28      5.27 o 
   0   2   3    25817.88    29740.50    371.51 o 
   2   2   3     2116.23     2026.68     13.69 o 
   4   2   3     2067.80     2044.24     26.65 o 
   6   2   3      781.85      842.74      7.06 o 
   8   2   3      427.27      398.32      4.81 o 
  10   2   3      315.70      356.09      4.99 o 
  12   2   3       55.31       43.42      4.99 o 
  14   2   3      125.66      124.81      6.83 o 
  16   2   3     1618.93     1495.85     48.31 o 
  18   2   3        0.01       10.76      5.90 o 
 -19   3   3       14.43       12.17      5.73 o 
 -17   3   3     1138.09     1172.77     34.60 o 
 -15   3   3      397.06      293.51      8.96 o 
 -13   3   3        0.13        1.21      4.09 o 
 -11   3   3       34.28       37.43      2.36 o 
  -9   3   3      946.81     1013.51     12.85 o 
  -7   3   3       11.80       28.33      4.44 o 
  -5   3   3      373.26      385.78      4.66 o 
  -3   3   3      316.41      269.89      5.00 o 
  -1   3   3        1.48        1.61      1.50 o 
   1   3   3      618.06      605.13      9.87 o 
   3   3   3       34.93       26.25      3.04 o 
   5   3   3      337.64      287.48      5.84 o 
   7   3   3      611.15      568.09     11.61 o 
   9   3   3      936.76     1046.32     13.10 o 
  11   3   3      215.68      194.74      3.98 o 
  13   3   3      982.74      854.54     16.74 o 
  15   3   3       21.82       25.81      6.61 o 
  17   3   3      675.70      769.82     30.24 o 
 -18   4   3        3.51        6.03      6.70 o 
 -16   4   3      167.84      159.83      9.16 o 
 -14   4   3     1123.44     1165.11     28.73 o 
 -12   4   3      560.84      537.92     12.58 o 
 -10   4   3      969.26     1050.14     13.98 o 
  -8   4   3       79.50       82.50      2.32 o 
  -6   4   3     2692.83     2759.63     32.68 o 
  -4   4   3      180.61      194.65      4.61 o 
  -2   4   3      970.38     1022.58     15.26 o 
   0   4   3    11470.74    11891.62    168.48 o 
   2   4   3    12713.41    12837.81    149.45 o 
   4   4   3      197.36      181.34      6.48 o 
   6   4   3     1464.58     1389.67     25.60 o 
   8   4   3      180.61      178.99      7.73 o 
  10   4   3       59.05       60.32      8.84 o 
  12   4   3      230.39      201.77      6.93 o 
  14   4   3        4.32        4.76      5.29 o 
  16   4   3       38.15       48.08     14.78 o 
 -17   5   3      523.41      541.57     18.21 o 
 -15   5   3        7.97        7.93      3.37 o 
 -13   5   3        2.55        3.51      5.73 o 
 -11   5   3        7.60        8.37      2.95 o 
  -9   5   3      249.48      230.03      5.83 o 
  -7   5   3     2530.44     2635.65     32.89 o 
  -5   5   3       65.22       80.40      3.67 o 
  -3   5   3       50.43       66.10      4.36 o 
  -1   5   3      987.60     1064.78     17.20 o 
   1   5   3     2215.16     2297.44     36.12 o 
   3   5   3     1635.92     1683.77     23.09 o 
   5   5   3      227.33      260.22      8.03 o 
   7   5   3     2238.02     2425.68     54.19 o 
   9   5   3      800.86      779.81     15.42 o 
  11   5   3      216.05      198.78     10.87 o 
  13   5   3      107.12      133.68     13.64 o 
  15   5   3       73.14       77.88     15.23 o 
 -14   6   3      747.13      762.17     42.79 o 
 -12   6   3      762.77      763.10     26.99 o 
 -10   6   3      166.73      186.78     24.48 o 
  -8   6   3      107.08      110.99     14.00 o 
  -6   6   3      150.56      160.23      5.99 o 
  -4   6   3      257.26      257.74      7.74 o 
  -2   6   3      148.29      161.20      7.79 o 
   0   6   3       26.07       38.72      5.44 o 
   2   6   3       81.44       85.89      3.25 o 
   4   6   3      608.97      603.41     15.26 o 
   6   6   3     1550.95     1603.38     40.72 o 
   8   6   3      135.60      141.70     10.47 o 
  10   6   3      157.20      128.67      7.21 o 
  12   6   3       12.27        8.17      7.36 o 
 -13   7   3      320.71      308.38     16.07 o 
 -11   7   3      568.83      574.26     22.03 o 
  -9   7   3      881.55      914.97     36.10 o 
  -7   7   3        0.43        1.90      4.24 o 
  -5   7   3      309.26      289.99     15.74 o 
  -3   7   3       26.66       15.96      4.72 o 
  -1   7   3        0.04        5.68      3.24 o 
   1   7   3        3.32        3.22      3.67 o 
   3   7   3        5.92        6.04      3.34 o 
   5   7   3      685.03      737.44     26.13 o 
   7   7   3      125.24      126.05     12.45 o 
   9   7   3       87.41       76.40     10.39 o 
  -8   8   3      262.56      270.13     22.60 o 
  -6   8   3        3.82        8.67      4.96 o 
  -4   8   3      151.01      110.60     22.39 o 
  -2   8   3      544.27      535.23     20.78 o 
   0   8   3      467.37      504.60     19.85 o 
   2   8   3       31.94       40.11      7.80 o 
   4   8   3       19.97       15.16      4.86 o 
   6   8   3      578.13      560.11     17.72 o 
 -20   0   4      293.37      245.65     16.36 o 
 -18   0   4      981.35     1008.18     34.36 o 
 -16   0   4     2707.49     2738.11     77.54 o 
 -14   0   4      268.51      247.74      7.33 o 
 -12   0   4     1221.46     1311.99     22.33 o 
 -10   0   4      529.25      465.52      9.96 o 
  -8   0   4        7.06        8.20      1.39 o 
  -6   0   4      670.48      734.11     18.09 o 
  -4   0   4      542.12      374.47      4.86 o 
   0   0   4     9275.98     8748.64     66.53 o 
   2   0   4     5431.82     4799.81     71.78 o 
   4   0   4     3589.23     3542.86     30.21 o 
   6   0   4      971.52      818.81     11.82 o 
   8   0   4      897.42      839.56     29.38 o 
  10   0   4      574.61      546.45     27.87 o 
  12   0   4      106.19      123.06      9.70 o 
  14   0   4       44.20       48.09     12.71 o 
  16   0   4      746.07      652.48     31.97 o 
  18   0   4        1.35        6.72      4.20 o 
 -21   1   4      288.16      300.82     17.12 o 
 -19   1   4      210.41      238.33     10.54 o 
 -17   1   4     1537.18     1439.66     24.79 o 
 -15   1   4     2555.66     2590.35     41.19 o 
 -13   1   4      921.15      820.14     13.52 o 
 -11   1   4        6.51       25.38      2.34 o 
  -9   1   4     1336.10     1466.22     14.33 o 
  -7   1   4      535.83      596.57      5.52 o 
  -5   1   4    11825.25    11588.57     88.08 o 
  -3   1   4     5567.87     4995.81     34.44 o 
  -1   1   4      367.85      401.96      4.21 o 
   1   1   4      309.99      227.58      3.02 o 
   3   1   4     1461.58     1466.19     13.54 o 
   5   1   4      281.22      282.94      4.04 o 
   7   1   4     4779.18     4904.94     61.82 o 
   9   1   4      711.26      815.58     17.63 o 
  11   1   4        1.72        3.40      1.37 o 
  13   1   4     3451.43     3381.59     50.97 o 
  15   1   4      123.25      122.29      6.89 o 
  17   1   4      600.72      582.75     20.33 o 
 -20   2   4       91.30       58.94     12.83 o 
 -18   2   4       27.14       40.81      7.93 o 
 -16   2   4      975.33     1054.79     17.46 o 
 -14   2   4       59.64       61.17      9.51 o 
 -12   2   4        9.00       12.67      3.22 o 
 -10   2   4      451.72      452.78      8.80 o 
  -8   2   4      231.53      238.65      5.93 o 
  -6   2   4     1442.49     1456.98     15.00 o 
  -4   2   4      427.29      456.54      5.06 o 
  -2   2   4      151.06      131.63      2.03 o 
   0   2   4     8398.74     7675.12     60.26 o 
   2   2   4     3434.00     3274.24     27.25 o 
   4   2   4      507.83      467.91      4.06 o 
   6   2   4     1536.61     1462.41     12.26 o 
   8   2   4     1031.36     1049.70     12.41 o 
  10   2   4      516.19      543.90      7.06 o 
  12   2   4        4.38        5.50      2.87 o 
  14   2   4      261.61      285.88      9.74 o 
  16   2   4      338.29      364.65     16.60 o 
 -19   3   4       26.39       28.26      6.80 o 
 -17   3   4      707.26      723.35     20.85 o 
 -15   3   4       18.82       15.16      4.48 o 
 -13   3   4      288.75      283.89      7.14 o 
 -11   3   4      124.93      107.57      3.65 o 
  -9   3   4     7476.79     7321.76    101.68 o 
  -7   3   4      169.58      181.47      6.03 o 
  -5   3   4       48.55       63.55      3.91 o 
  -3   3   4      636.42      584.47      5.61 o 
  -1   3   4      650.73      631.25      5.56 o 
   1   3   4     6172.28     6184.08     46.56 o 
   3   3   4     2803.78     2847.67     24.30 o 
   5   3   4       28.30       26.97      3.84 o 
   7   3   4     5512.50     5304.96     75.07 o 
   9   3   4     1893.30     1872.29     23.10 o 
  11   3   4     2767.91     2777.89     55.57 o 
  13   3   4        1.09        2.27      2.92 o 
  15   3   4       15.14        8.78      3.88 o 
  17   3   4       23.38       17.51      6.59 o 
 -18   4   4      443.84      420.67     13.70 o 
 -16   4   4      439.63      413.68     16.19 o 
 -14   4   4      116.05      116.29      8.53 o 
 -12   4   4      433.76      429.76     12.25 o 
 -10   4   4        1.78        3.31      1.16 o 
  -8   4   4     1046.88     1203.51     17.46 o 
  -6   4   4       31.60       23.46      3.63 o 
  -4   4   4      395.44      373.32      6.49 o 
  -2   4   4     1333.97     1349.18     17.52 o 
   0   4   4     3705.48     3788.13     85.59 o 
   2   4   4    27969.91    31677.41    528.02 o 
   4   4   4        8.84       23.17      3.89 o 
   6   4   4      201.48      214.29      6.20 o 
   8   4   4      337.83      353.10      9.38 o 
  10   4   4       30.19       25.10      4.31 o 
  12   4   4        9.88        8.67      2.93 o 
  14   4   4      746.82      796.67     38.31 o 
  16   4   4      497.66      514.45     50.36 o 
 -17   5   4       62.83       54.26     11.52 o 
 -15   5   4      922.19      921.61     33.29 o 
 -13   5   4     1450.60     1540.91     45.79 o 
 -11   5   4      148.07      164.60      5.73 o 
  -9   5   4      306.25      281.35      5.76 o 
  -7   5   4      256.47      290.78      5.96 o 
  -5   5   4     1396.74     1434.69     20.42 o 
  -3   5   4     1390.29     1402.68     24.18 o 
  -1   5   4      731.74      830.96     14.90 o 
   1   5   4      781.41      771.99     12.46 o 
   3   5   4       40.80       37.24      5.25 o 
   5   5   4      412.29      417.71     11.13 o 
   7   5   4      753.93      806.88     21.59 o 
   9   5   4     1228.69     1270.33     21.27 o 
  11   5   4      502.48      459.71     15.68 o 
  13   5   4       16.15       19.98      6.52 o 
 -16   6   4        7.57       15.53      4.47 o 
 -14   6   4      102.57      105.79     19.37 o 
 -12   6   4      417.49      408.67     15.66 o 
 -10   6   4      185.94      192.53     14.67 o 
  -8   6   4      459.08      443.86      9.07 o 
  -6   6   4      730.41      707.42     12.89 o 
  -4   6   4        0.11        2.44      2.69 o 
  -2   6   4     1087.37     1118.38     24.45 o 
   0   6   4      181.65      199.52      4.68 o 
   2   6   4     2769.38     2795.12     57.77 o 
   4   6   4      748.40      732.93     14.26 o 
   6   6   4      862.11      932.50     17.67 o 
   8   6   4     1134.87     1251.31     32.61 o 
  10   6   4       14.27       19.43      4.97 o 
  12   6   4        0.53        6.07      5.76 o 
 -13   7   4       78.12       62.68     12.30 o 
 -11   7   4        2.20        5.13      4.92 o 
  -9   7   4      187.67      152.71     25.70 o 
  -7   7   4        1.09        1.88      3.61 o 
  -5   7   4      217.27      207.72      5.99 o 
  -3   7   4      119.22      127.59      8.30 o 
  -1   7   4       85.97       95.18     10.28 o 
   1   7   4      120.59      102.70     15.01 o 
   3   7   4      339.08      308.16     13.68 o 
   5   7   4     1442.24     1535.54     45.58 o 
   7   7   4     1587.28     1571.83     74.68 o 
   9   7   4       36.27       42.21      6.31 o 
  -8   8   4       16.14       16.22      6.06 o 
  -6   8   4      390.67      388.30     17.26 o 
  -4   8   4      138.04      136.27     13.40 o 
  -2   8   4      158.52      141.59      9.48 o 
   0   8   4        4.44        4.88      3.29 o 
   2   8   4      157.48      142.37     21.49 o 
   4   8   4      730.14      779.67     17.64 o 
 -21   1   5       23.08       15.22      7.20 o 
 -19   1   5       32.66       26.48      5.39 o 
 -17   1   5     2558.42     2505.54     38.63 o 
 -15   1   5     3588.91     3568.75     54.46 o 
 -13   1   5        0.03        4.31      1.38 o 
 -11   1   5      235.89      245.85      6.23 o 
  -9   1   5     1654.57     1811.12     18.45 o 
  -7   1   5     5046.23     4786.82     33.87 o 
  -5   1   5     5591.62     5359.79     59.90 o 
  -3   1   5       11.88       16.71      1.68 o 
  -1   1   5     6108.20     5831.72     45.49 o 
   1   1   5      783.52      801.99      5.15 o 
   3   1   5       12.16        9.69      1.32 o 
   5   1   5      460.39      440.59      7.75 o 
   7   1   5       33.87       60.42      3.13 o 
   9   1   5       72.27       66.74      4.34 o 
  11   1   5     1560.24     1502.95     26.27 o 
  13   1   5       14.26       18.17      3.83 o 
  15   1   5       88.23      131.52     12.15 o 
  17   1   5      114.80       75.31     15.40 o 
 -20   2   5      104.17      125.95      9.37 o 
 -18   2   5      128.36      104.44      8.72 o 
 -16   2   5       43.40       45.88      7.90 o 
 -14   2   5       12.41       13.40      4.16 o 
 -12   2   5     1114.32     1187.37     22.76 o 
 -10   2   5     1760.77     1889.05     29.54 o 
  -8   2   5      465.31      523.47     10.92 o 
  -6   2   5     1930.91     1933.39     19.55 o 
  -4   2   5     4127.47     3796.95     25.73 o 
  -2   2   5    13063.97    13277.49     82.01 o 
   0   2   5     2693.42     2592.76     27.96 o 
   2   2   5     3642.14     3409.56     32.34 o 
   4   2   5       10.21        2.37      1.12 o 
   6   2   5        2.15        2.98      1.05 o 
   8   2   5      152.55      117.73      4.14 o 
  10   2   5      866.74      897.68     14.08 o 
  12   2   5       51.98       55.84      4.40 o 
  14   2   5      147.55      130.97      7.50 o 
  16   2   5      116.82      128.58     22.00 o 
 -19   3   5      102.35      118.76     10.36 o 
 -17   3   5     1312.64     1262.61     33.57 o 
 -15   3   5      492.83      471.97     12.63 o 
 -13   3   5      613.62      628.96     13.42 o 
 -11   3   5        1.10        1.98      2.43 o 
  -9   3   5      653.16      635.01     10.93 o 
  -7   3   5       10.19       12.89      1.87 o 
  -5   3   5      868.54      913.99     15.40 o 
  -3   3   5      116.58      118.00      3.11 o 
  -1   3   5     1799.46     1973.66     31.52 o 
   1   3   5     4590.92     4581.73     58.70 o 
   3   3   5      467.94      461.46      8.23 o 
   5   3   5      809.41      851.63     10.51 o 
   7   3   5      635.27      583.21     11.39 o 
   9   3   5        7.20        5.39      1.01 o 
  11   3   5     1037.00      982.26     16.39 o 
  13   3   5       15.60       12.55      3.94 o 
  15   3   5       55.84       47.67      9.15 o 
 -18   4   5      698.90      773.15     27.01 o 
 -16   4   5      903.78      941.79     28.72 o 
 -14   4   5      705.94      697.82     15.48 o 
 -12   4   5       89.03       92.58      7.84 o 
 -10   4   5     1370.63     1474.50     28.00 o 
  -8   4   5       11.16        9.99      1.95 o 
  -6   4   5     2679.72     2721.72     31.52 o 
  -4   4   5       47.19       59.07      5.45 o 
  -2   4   5      200.17      177.10      4.65 o 
   0   4   5       26.21       22.61      3.21 o 
   2   4   5     3611.75     3503.95     50.55 o 
   4   4   5      216.52      244.56      6.53 o 
   6   4   5      572.13      557.10     14.36 o 
   8   4   5     3382.25     3665.87     80.66 o 
  10   4   5       74.25       74.73      6.20 o 
  12   4   5       19.00       16.47      4.77 o 
  14   4   5        0.12        6.21      4.08 o 
 -17   5   5        1.93       -2.21      5.28 o 
 -15   5   5       21.33       20.70      6.95 o 
 -13   5   5       97.45       84.10     14.56 o 
 -11   5   5       86.56       91.79      4.46 o 
  -9   5   5     1578.53     1673.75     30.57 o 
  -7   5   5     2032.33     2028.27     27.95 o 
  -5   5   5        0.81        4.67      2.94 o 
  -3   5   5      257.11      237.38     10.16 o 
  -1   5   5      710.11      774.72     12.78 o 
   1   5   5      585.81      606.49     10.06 o 
   3   5   5      259.36      242.41      4.53 o 
   5   5   5      606.18      599.40     18.69 o 
   7   5   5     2042.01     2020.34     36.22 o 
   9   5   5        6.91        9.24      3.69 o 
  11   5   5      525.13      513.09     20.68 o 
  13   5   5        1.16        8.10      4.54 o 
 -16   6   5       16.72       19.13      6.75 o 
 -14   6   5     1193.22     1251.54     41.45 o 
 -12   6   5       57.38       61.84     13.29 o 
 -10   6   5        0.01       12.85      4.49 o 
  -8   6   5      283.43      306.08     14.12 o 
  -6   6   5      214.66      204.14      5.83 o 
  -4   6   5      270.40      258.69      6.12 o 
  -2   6   5     1511.94     1530.23     32.30 o 
   0   6   5      280.44      251.09      6.91 o 
   2   6   5     9007.88     9144.06    129.57 o 
   4   6   5      281.71      238.58     10.20 o 
   6   6   5       59.37       57.14      9.73 o 
   8   6   5       11.83       10.20      3.83 o 
  10   6   5      260.11      251.05     17.10 o 
  12   6   5       22.89       30.08      8.53 o 
 -13   7   5       10.23       17.54      6.40 o 
 -11   7   5       66.43       58.34     10.40 o 
  -9   7   5      225.45      220.01     17.66 o 
  -7   7   5      174.78      154.71      8.87 o 
  -5   7   5     1068.97     1102.49     27.51 o 
  -3   7   5      362.68      352.01     11.76 o 
  -1   7   5      156.25      128.10     14.48 o 
   1   7   5      247.35      224.26      9.26 o 
   3   7   5      982.63      922.36     25.77 o 
   5   7   5      716.94      766.84     24.81 o 
   7   7   5     1415.76     1443.88     36.26 o 
   9   7   5      165.29      184.77     11.96 o 
  -8   8   5       33.56       19.54      6.78 o 
  -6   8   5      272.55      279.39     15.59 o 
  -4   8   5        1.30        5.67      4.61 o 
  -2   8   5        1.28        7.26      4.28 o 
   0   8   5       63.02       70.84     11.63 o 
   2   8   5       50.00       54.31      8.99 o 
   4   8   5       23.70       17.60      5.40 o 
 -22   0   6       83.28       71.92     27.37 o 
 -20   0   6      551.37      510.21     26.90 o 
 -18   0   6        8.88       13.21      3.60 o 
 -16   0   6     4782.74     5209.75    145.77 o 
 -14   0   6     2399.25     2414.32     41.13 o 
 -12   0   6      519.40      513.26     10.41 o 
 -10   0   6     3719.43     3841.49     66.54 o 
  -8   0   6      290.96      344.66      5.86 o 
  -6   0   6     4059.83     4166.53     79.48 o 
  -4   0   6    14796.38    15054.61    185.44 o 
  -2   0   6       23.89        9.79      2.74 o 
   0   0   6    30127.75    28697.98    448.60 o 
   2   0   6      335.78      335.36      4.22 o 
   4   0   6     3378.04     3221.34     57.96 o 
   6   0   6        7.55        0.78      4.07 o 
   8   0   6      472.87      453.51     15.84 o 
  10   0   6       26.00       17.96      5.60 o 
  12   0   6      706.07      722.47     20.68 o 
  14   0   6      687.40      704.04     30.27 o 
  16   0   6        2.82        7.65      9.48 o 
 -21   1   6       14.15       16.41      5.53 o 
 -19   1   6      823.45      836.08     25.33 o 
 -17   1   6     1461.45     1563.92     25.74 o 
 -15   1   6      430.42      410.10      8.96 o 
 -13   1   6     1183.76     1167.24     17.68 o 
 -11   1   6      392.37      415.77      6.87 o 
  -9   1   6      143.40      223.80      4.51 o 
  -7   1   6    13964.74    14302.95    192.52 o 
  -5   1   6        0.05        2.04      1.40 o 
  -3   1   6      788.43      720.76      5.15 o 
  -1   1   6      195.43      193.94      3.79 o 
   1   1   6      189.68      188.79      3.26 o 
   3   1   6      142.85      164.77      2.68 o 
   5   1   6       97.11      128.49      3.25 o 
   7   1   6     3499.33     3330.62     39.49 o 
   9   1   6     1230.84     1351.34     19.41 o 
  11   1   6     1097.75     1030.59     28.28 o 
  13   1   6     3281.48     3431.62     55.67 o 
  15   1   6      121.61       97.03     17.38 o 
  17   1   6       15.41        5.51      3.27 o 
 -20   2   6        0.02        6.74      2.83 o 
 -18   2   6      833.24      810.98     22.63 o 
 -16   2   6     1213.60     1233.29     23.72 o 
 -14   2   6      673.14      670.35     14.12 o 
 -12   2   6       25.73       27.45      4.04 o 
 -10   2   6     1854.83     2033.36     31.19 o 
  -8   2   6     1830.44     2081.44     21.62 o 
  -6   2   6     1149.15     1191.11     12.02 o 
  -4   2   6     1255.60     1298.48     16.85 o 
  -2   2   6      647.31      646.34      6.21 o 
   0   2   6        0.36        1.28      1.25 o 
   2   2   6       13.79       18.13      2.27 o 
   4   2   6     1874.96     1987.96     17.00 o 
   6   2   6        3.52        3.17      0.99 o 
   8   2   6     2457.02     2607.21     33.98 o 
  10   2   6        0.26        0.26      3.06 o 
  12   2   6       66.38       51.85      9.14 o 
  14   2   6      188.57      195.28      7.83 o 
  16   2   6        0.19        4.52      3.59 o 
 -19   3   6      165.46      187.62      9.92 o 
 -17   3   6       56.30       39.02      6.86 o 
 -15   3   6     3513.69     3603.54     68.15 o 
 -13   3   6      530.60      541.92     12.22 o 
 -11   3   6      251.87      282.34      7.87 o 
  -9   3   6      222.43      227.73      6.45 o 
  -7   3   6     2818.62     2736.63     36.63 o 
  -5   3   6      420.82      375.32      7.18 o 
  -3   3   6     2306.62     2131.66     22.38 o 
  -1   3   6    10820.87    11140.11     95.18 o 
   1   3   6      790.71      937.93     11.67 o 
   3   3   6      492.49      503.14      6.94 o 
   5   3   6        4.56       10.48      1.59 o 
   7   3   6     2156.33     2274.33     27.13 o 
   9   3   6        5.72       14.16      3.74 o 
  11   3   6       31.40       26.86      4.48 o 
  13   3   6      160.74      123.66     21.32 o 
  15   3   6       39.67       20.56      6.35 o 
 -18   4   6      161.33      123.45     25.09 o 
 -16   4   6     1202.02     1219.86     38.98 o 
 -14   4   6      412.52      405.53     14.53 o 
 -12   4   6        7.42        9.33      4.76 o 
 -10   4   6      861.93      866.72     17.12 o 
  -8   4   6      976.78      969.34     15.60 o 
  -6   4   6        2.62        1.73      1.81 o 
  -4   4   6       26.19       25.98      4.23 o 
  -2   4   6     2425.79     2646.09     38.77 o 
   0   4   6     1318.14     1519.80     19.61 o 
   2   4   6      679.97      596.37     10.38 o 
   4   4   6       20.46       21.00      1.31 o 
   6   4   6        5.71       13.32      3.25 o 
   8   4   6      777.20      789.91     20.37 o 
  10   4   6      888.88      890.35     18.70 o 
  12   4   6       81.89       70.32     15.71 o 
  14   4   6       25.00       21.32      8.88 o 
 -17   5   6       68.04       64.31     10.46 o 
 -15   5   6      601.00      616.86     26.48 o 
 -13   5   6      274.75      278.79     11.00 o 
 -11   5   6       85.81       95.21     10.34 o 
  -9   5   6      240.37      220.31      6.03 o 
  -7   5   6        0.41        3.31      1.44 o 
  -5   5   6       11.47       14.28      3.96 o 
  -3   5   6      225.53      230.49      7.29 o 
  -1   5   6      197.26      205.42      5.24 o 
   1   5   6     2583.25     2613.90     33.88 o 
   3   5   6     2456.22     2455.40     35.82 o 
   5   5   6     1003.95     1052.66     25.53 o 
   7   5   6     2436.89     2552.22     46.15 o 
   9   5   6      443.39      410.85     13.62 o 
  11   5   6        0.01        3.56      5.56 o 
  13   5   6       27.95       31.58     12.97 o 
 -16   6   6        1.88       13.61      5.78 o 
 -14   6   6        0.83        1.04      6.06 o 
 -12   6   6       64.62       59.27     12.16 o 
 -10   6   6       25.51       23.14      4.91 o 
  -8   6   6      339.12      311.88      9.36 o 
  -6   6   6      409.51      407.36      8.69 o 
  -4   6   6       33.01       28.45      4.31 o 
  -2   6   6       22.31       21.34      3.69 o 
   0   6   6      260.95      244.64     14.76 o 
   2   6   6     7231.91     7292.86    163.48 o 
   4   6   6     4031.81     4303.74    169.96 o 
   6   6   6      126.59      130.05      9.48 o 
   8   6   6       43.87       45.91      8.93 o 
  10   6   6       15.34       15.58      3.87 o 
 -13   7   6      984.71     1074.79     41.30 o 
 -11   7   6       25.49       25.91      6.52 o 
  -9   7   6     1031.78     1117.45     39.02 o 
  -7   7   6      731.93      789.31     22.35 o 
  -5   7   6      438.70      410.61     12.98 o 
  -3   7   6        0.03        2.33      3.11 o 
  -1   7   6      125.90      140.55      5.68 o 
   1   7   6        2.28        7.93      4.86 o 
   3   7   6       10.28       11.94      5.31 o 
   5   7   6        0.83        0.35      6.34 o 
   7   7   6       15.53       12.64      3.64 o 
  -8   8   6        0.40        7.75      6.06 o 
  -6   8   6       55.61       42.18      5.48 o 
  -4   8   6      226.44      218.93     18.19 o 
  -2   8   6       12.31       15.88      4.87 o 
   0   8   6      260.91      247.14     18.18 o 
   2   8   6     2039.67     2001.93     42.12 o 
 -21   1   7      136.09      144.79     16.54 o 
 -19   1   7      144.61      150.71     11.57 o 
 -17   1   7        1.45        3.08      2.88 o 
 -15   1   7      642.21      630.56     11.93 o 
 -13   1   7      348.50      335.93      6.52 o 
 -11   1   7        2.13        4.54      1.45 o 
  -9   1   7      140.25      218.76      4.54 o 
  -7   1   7     9856.03     9736.25    103.35 o 
  -5   1   7     2770.12     2808.00     26.18 o 
  -3   1   7     3554.07     3341.02     24.44 o 
  -1   1   7     4055.91     3899.33     31.82 o 
   1   1   7     4917.82     4841.48     47.97 o 
   3   1   7       41.85       52.53      8.42 o 
   5   1   7      134.91      128.91      3.58 o 
   7   1   7      845.45      868.15     14.71 o 
   9   1   7        5.28        2.10      1.69 o 
  11   1   7      530.00      517.31     13.52 o 
  13   1   7      309.59      317.61     13.38 o 
  15   1   7      263.92      273.00     12.83 o 
 -20   2   7       43.70       31.76      8.19 o 
 -18   2   7       49.19       49.75      8.29 o 
 -16   2   7     6743.24     7057.69     94.48 o 
 -14   2   7     2389.68     2391.75     41.97 o 
 -12   2   7     2098.74     2236.76     39.66 o 
 -10   2   7       33.46       43.69      6.61 o 
  -8   2   7       45.54       40.44      2.00 o 
  -6   2   7        0.49        2.68      1.63 o 
  -4   2   7       12.11       17.66      2.47 o 
  -2   2   7      863.58      704.56      8.91 o 
   0   2   7     3480.36     3354.83     30.45 o 
   2   2   7      467.33      490.25      7.63 o 
   4   2   7      576.09      558.23      7.07 o 
   6   2   7       38.24       29.28      2.42 o 
   8   2   7     1336.51     1409.22     21.02 o 
  10   2   7      265.29      239.45      5.78 o 
  12   2   7      334.95      310.36      8.34 o 
  14   2   7       18.14       21.10      6.07 o 
 -19   3   7      245.05      265.22     12.21 o 
 -17   3   7       13.62        8.52      3.99 o 
 -15   3   7      310.97      280.82      9.60 o 
 -13   3   7      120.64      127.04     17.43 o 
 -11   3   7       47.84       52.04     10.20 o 
  -9   3   7      770.18      880.78     12.70 o 
  -7   3   7     2693.47     2825.39     61.36 o 
  -5   3   7     1198.68     1256.25     14.42 o 
  -3   3   7      242.19      239.52      5.08 o 
  -1   3   7      290.73      282.43      6.59 o 
   1   3   7      189.93      185.32      4.19 o 
   3   3   7      150.83      150.47      3.38 o 
   7   3   7     4766.57     4528.50     55.75 o 
   9   3   7     2655.15     2681.53     37.25 o 
  11   3   7      215.21      183.62      7.01 o 
  13   3   7      587.12      576.48     24.52 o 
  15   3   7      551.73      625.96     17.50 o 
 -18   4   7      140.14      143.23     29.36 o 
 -16   4   7       22.10       23.15      5.03 o 
 -14   4   7      178.89      174.09     15.98 o 
 -12   4   7      100.44      112.00     16.99 o 
 -10   4   7        0.61        0.89      2.35 o 
  -8   4   7      749.84      777.02     11.96 o 
  -6   4   7      385.49      392.93      7.81 o 
  -4   4   7       43.27       60.82      7.93 o 
  -2   4   7       12.15       11.75      3.03 o 
   0   4   7      206.48      220.10      4.35 o 
   2   4   7      122.62      137.85      3.97 o 
   4   4   7      784.98      727.34     10.79 o 
   6   4   7       41.30       48.65      7.54 o 
   8   4   7        0.11        4.17      4.37 o 
  10   4   7       32.08       24.55      5.15 o 
  12   4   7       10.30       21.76      8.06 o 
  14   4   7       39.87       44.51     13.69 o 
 -17   5   7        0.32        1.70      4.12 o 
 -15   5   7      138.16      145.90     25.09 o 
 -13   5   7       83.82       93.90      6.11 o 
 -11   5   7      224.03      217.21      7.82 o 
  -9   5   7     2291.90     2469.22     50.21 o 
  -7   5   7        3.85        5.98      2.49 o 
  -5   5   7       20.86       22.66      3.57 o 
  -3   5   7      452.89      403.82      9.28 o 
  -1   5   7     1032.39     1114.81     20.11 o 
   1   5   7       12.35       10.81      2.12 o 
   3   5   7      881.12      898.01     26.87 o 
   5   5   7        1.49        3.32      3.27 o 
   7   5   7     3102.96     3157.64     47.13 o 
   9   5   7      235.23      213.28     10.50 o 
  11   5   7      117.70       97.39     19.01 o 
 -16   6   7      106.27       91.93     19.41 o 
 -14   6   7        6.00        6.43      4.65 o 
 -12   6   7       19.91       19.19      6.87 o 
 -10   6   7       61.27       61.56      8.28 o 
  -8   6   7      298.62      286.93      8.67 o 
  -6   6   7      155.89      165.41      6.30 o 
  -4   6   7      725.61      732.78     12.86 o 
  -2   6   7        7.34        5.20      2.82 o 
   0   6   7       85.66       76.97      6.60 o 
   2   6   7       44.05       47.64      7.74 o 
   4   6   7       65.45       81.62     13.15 o 
   6   6   7      513.32      537.36     17.43 o 
   8   6   7       27.27       29.47      5.73 o 
  10   6   7      340.53      333.16     17.76 o 
 -13   7   7       83.72       73.81     16.19 o 
 -11   7   7      268.48      266.62     21.93 o 
  -9   7   7      465.11      480.34     22.55 o 
  -7   7   7      144.86      143.59      6.23 o 
  -5   7   7      226.18      214.78      6.31 o 
  -3   7   7       69.30       49.82      8.07 o 
  -1   7   7       67.20       82.86     10.19 o 
   1   7   7      191.38      129.63     19.17 o 
   3   7   7      693.78      607.27     32.41 o 
   5   7   7       30.88       35.23      6.17 o 
   7   7   7       64.12       47.94      9.28 o 
  -8   8   7        0.08        3.12      6.33 o 
  -6   8   7        3.07        6.53      3.67 o 
  -4   8   7      720.41      735.32     26.32 o 
  -2   8   7      147.41      110.26     19.77 o 
   0   8   7      141.01      128.41     22.17 o 
   2   8   7     2613.39     2400.15     45.86 o 
 -22   0   8       16.67       26.18     19.23 o 
 -20   0   8       14.81       24.44      6.99 o 
 -18   0   8        5.51        4.39      3.89 o 
 -16   0   8    10460.79    10649.66    148.91 o 
 -14   0   8     4393.12     4356.54     35.72 o 
 -12   0   8     2140.64     2227.53     42.74 o 
 -10   0   8     5820.28     5992.46    217.03 o 
  -8   0   8     3474.97     3899.26     71.20 o 
  -6   0   8      842.15      784.69      9.90 o 
  -4   0   8    14545.85    14335.07    246.60 o 
  -2   0   8      436.96      386.65      6.52 o 
   0   0   8        9.87        7.55      2.24 o 
   2   0   8      256.56      246.98      6.68 o 
   4   0   8     1924.50     1925.54     82.17 o 
   6   0   8       63.95       61.42     14.39 o 
   8   0   8     1221.83     1310.45     57.31 o 
  10   0   8     1884.76     1944.95     52.96 o 
  12   0   8       16.97       17.06      5.15 o 
  14   0   8        8.72        8.68      4.79 o 
 -21   1   8      114.57      120.11     16.34 o 
 -19   1   8        7.77        2.93      3.79 o 
 -17   1   8      151.04      142.80      9.07 o 
 -15   1   8      893.17      894.58     17.01 o 
 -13   1   8      412.01      469.47     16.51 o 
 -11   1   8     2129.12     2178.15     27.07 o 
  -9   1   8     1058.11     1084.74     14.27 o 
  -7   1   8       41.26       52.73      4.34 o 
  -5   1   8     4122.42     3801.56     29.83 o 
  -3   1   8     1401.27     1169.13     12.91 o 
  -1   1   8     2116.73     2224.43     22.59 o 
   1   1   8     4409.36     4679.15     56.99 o 
   3   1   8       17.97       19.87      2.31 o 
   5   1   8      632.23      723.98     10.97 o 
   7   1   8      116.97      138.05      5.89 o 
   9   1   8      898.06      965.16     26.61 o 
  11   1   8     2045.16     1967.72     36.07 o 
  13   1   8      646.27      646.73     22.97 o 
  15   1   8       27.04       39.55      7.58 o 
 -20   2   8        1.58        5.13      3.77 o 
 -18   2   8      294.64      258.61      7.99 o 
 -16   2   8      283.88      253.38      9.35 o 
 -14   2   8     2481.16     2570.79     45.59 o 
 -12   2   8      148.83      177.94      7.57 o 
 -10   2   8       28.09       29.52      2.26 o 
  -8   2   8       96.93       81.56      3.63 o 
  -6   2   8      694.84      751.29     15.53 o 
  -4   2   8     3148.65     3255.01     39.09 o 
  -2   2   8      691.35      827.67     12.21 o 
   0   2   8     1431.29     1735.47     16.42 o 
   2   2   8     2084.47     1832.20     18.06 o 
   4   2   8     1862.19     1825.13     19.77 o 
   6   2   8      143.22      128.08      4.78 o 
   8   2   8      438.87      451.88     11.80 o 
  10   2   8       79.38       28.56     27.60 o 
  12   2   8       49.79       45.57      7.65 o 
  14   2   8       13.89       21.71      6.56 o 
 -19   3   8        1.81        3.81      4.52 o 
 -17   3   8        4.45        3.37      4.48 o 
 -15   3   8       99.47      109.57     12.64 o 
 -13   3   8      176.71      163.41     10.25 o 
 -11   3   8     2274.00     2381.18     37.72 o 
  -9   3   8      881.90      891.83     14.48 o 
  -7   3   8       97.89       94.72      4.79 o 
  -5   3   8     1034.67     1054.25     14.42 o 
  -3   3   8       17.48       27.22      3.80 o 
  -1   3   8        2.22       10.01      2.98 o 
   1   3   8     1996.08     1888.50     23.64 o 
   3   3   8        0.93        1.85      1.28 o 
   5   3   8        1.28        6.18      1.39 o 
   7   3   8     4210.98     4093.00     81.11 o 
   9   3   8      327.80      304.79     10.42 o 
  11   3   8      324.49      352.92     17.79 o 
  13   3   8      231.33      206.84     12.15 o 
 -18   4   8     1297.21     1330.39     43.75 o 
 -16   4   8      210.49      217.53      7.40 o 
 -14   4   8     1987.49     2106.56     37.27 o 
 -12   4   8      105.52      112.79      8.26 o 
 -10   4   8        3.87        3.81      1.52 o 
  -8   4   8       61.44       53.64      4.27 o 
  -6   4   8       50.72       54.36      6.40 o 
  -4   4   8      277.51      252.91      6.71 o 
  -2   4   8      460.49      451.04      9.33 o 
   0   4   8     1900.63     1927.12     28.62 o 
   2   4   8      395.70      387.67      7.02 o 
   4   4   8     2503.47     2548.85     36.60 o 
   6   4   8     1690.96     1776.51     36.32 o 
   8   4   8       34.36       21.76      5.79 o 
  10   4   8       50.37       47.73      9.29 o 
  12   4   8        9.40        6.48      3.93 o 
 -17   5   8      510.30      482.66     15.77 o 
 -15   5   8     1830.22     1900.98     62.10 o 
 -13   5   8     1653.65     1724.84     46.21 o 
 -11   5   8       19.98       22.44      5.13 o 
  -9   5   8     1010.22      969.49     21.56 o 
  -7   5   8       16.27       19.78      3.53 o 
  -5   5   8        4.62        9.98      3.51 o 
  -3   5   8      602.07      564.82     12.21 o 
  -1   5   8       60.43       61.99      8.72 o 
   1   5   8      128.25      144.23      3.83 o 
   3   5   8        0.41        1.11      2.30 o 
   5   5   8      192.89      196.18      8.13 o 
   7   5   8        7.00        5.52      3.72 o 
   9   5   8     1258.45     1368.12     46.90 o 
  11   5   8      170.96      150.05     13.13 o 
 -16   6   8      213.07      225.11     16.23 o 
 -14   6   8      284.01      265.43     14.99 o 
 -12   6   8      152.15      129.26     24.89 o 
 -10   6   8      843.97      852.65     24.01 o 
  -8   6   8      464.61      469.20      9.35 o 
  -6   6   8      429.75      450.32     10.05 o 
  -4   6   8      232.83      229.89      7.18 o 
  -2   6   8       95.84       86.89      8.72 o 
   0   6   8      276.53      274.90      9.08 o 
   2   6   8        0.52        2.73      3.15 o 
   4   6   8       88.87       72.39     12.01 o 
   6   6   8       14.22       16.56      5.11 o 
   8   6   8      374.63      409.38     14.45 o 
 -13   7   8      152.25       98.32     20.55 o 
 -11   7   8      113.42      108.91     12.28 o 
  -9   7   8       30.70       32.19      9.55 o 
  -7   7   8        2.37        3.21      3.51 o 
  -5   7   8      293.31      292.05     17.83 o 
  -3   7   8       97.28       93.96      7.02 o 
  -1   7   8       18.89       19.09      5.78 o 
   1   7   8      845.87      792.34     25.53 o 
   3   7   8     1122.23      974.35     29.65 o 
   5   7   8       17.19       12.05      4.36 o 
  -6   8   8      128.24       98.53     20.11 o 
  -4   8   8        0.57        7.91      3.87 o 
  -2   8   8      118.60       95.50     16.15 o 
   0   8   8      241.22      231.45     10.77 o 
 -21   1   9       12.27       10.16      4.77 o 
 -19   1   9        5.47        5.75      3.46 o 
 -17   1   9        1.50        3.03      3.14 o 
 -15   1   9     1070.95     1075.86     23.20 o 
 -13   1   9        0.21        1.31      2.18 o 
 -11   1   9        4.46        6.87      1.70 o 
  -9   1   9      163.53      152.90      4.27 o 
  -7   1   9     1616.69     1721.39     27.12 o 
  -5   1   9      245.99      205.14      9.77 o 
  -3   1   9      409.08      392.90      7.39 o 
  -1   1   9      345.35      380.07     21.54 o 
   1   1   9     3243.49     3276.01     27.97 o 
   3   1   9      588.50      565.76      7.65 o 
   5   1   9      273.08      266.53      6.92 o 
   7   1   9     3599.26     3570.69     56.29 o 
   9   1   9     5019.17     5154.10     76.02 o 
  11   1   9      136.03      147.99      7.39 o 
  13   1   9      845.19      879.42     30.80 o 
 -20   2   9        0.52        2.12      3.14 o 
 -18   2   9      193.63      200.18     10.05 o 
 -16   2   9        0.65       -0.85      5.50 o 
 -14   2   9     1471.69     1485.97     28.27 o 
 -12   2   9      167.96      181.79     11.86 o 
 -10   2   9     2345.50     2352.58     35.31 o 
  -8   2   9     2081.14     2457.90     43.30 o 
  -6   2   9     2395.13     2639.27     38.89 o 
  -4   2   9      848.47      793.52     10.43 o 
  -2   2   9       32.86       22.92      4.43 o 
   0   2   9     4943.01     5130.44     88.97 o 
   2   2   9      190.11      245.55      5.09 o 
   4   2   9       82.46       92.12      3.38 o 
   6   2   9     1644.63     1568.34     25.27 o 
   8   2   9       19.97       17.43      3.83 o 
  10   2   9        0.06        1.05      3.13 o 
  12   2   9      230.65      229.35     11.31 o 
  14   2   9       44.37       65.36     12.84 o 
 -19   3   9      306.36      280.75     10.47 o 
 -17   3   9       51.28       49.82      9.00 o 
 -15   3   9     2302.35     2416.49     35.35 o 
 -13   3   9     1454.44     1464.18     36.13 o 
 -11   3   9       24.01       18.15      4.01 o 
  -9   3   9      441.90      458.97      8.99 o 
  -7   3   9     3957.11     4304.07     70.02 o 
  -5   3   9      177.43      235.02      5.62 o 
  -3   3   9       89.41      107.10      5.52 o 
  -1   3   9      684.25      774.44     11.50 o 
   1   3   9       62.54       78.05      4.22 o 
   3   3   9        5.53        6.55      1.58 o 
   5   3   9        7.55        7.66      2.25 o 
   7   3   9      810.77      742.99     15.82 o 
   9   3   9     1304.00     1256.09     36.56 o 
  11   3   9      220.38      225.89     10.45 o 
  13   3   9      201.87      161.75     27.21 o 
 -18   4   9       24.90       13.22      7.16 o 
 -16   4   9      203.93      187.60      9.80 o 
 -14   4   9     3779.29     4092.90     61.46 o 
 -12   4   9      122.80      115.70      8.35 o 
 -10   4   9        8.74        7.65      1.72 o 
  -8   4   9      291.12      286.35      6.32 o 
  -6   4   9      132.48      132.11      6.78 o 
  -4   4   9       37.50       39.83      5.53 o 
  -2   4   9        1.84        6.67      2.80 o 
   0   4   9      167.17      161.52      6.41 o 
   2   4   9     1695.55     1634.08     24.47 o 
   4   4   9       11.08        9.81      2.36 o 
   6   4   9        2.74        2.27      1.79 o 
   8   4   9      730.51      697.55     28.29 o 
  10   4   9        5.63        4.66      4.71 o 
  12   4   9       38.73       32.15      8.55 o 
 -17   5   9      594.00      589.11     19.16 o 
 -15   5   9        1.67        5.64      6.83 o 
 -13   5   9       52.48       57.02     10.18 o 
 -11   5   9      222.08      236.31     13.41 o 
  -9   5   9      481.65      457.13     10.94 o 
  -7   5   9      207.04      249.62      8.46 o 
  -5   5   9      239.24      230.07      6.77 o 
  -3   5   9      698.00      671.62     15.87 o 
  -1   5   9      831.74      819.18     18.44 o 
   1   5   9      496.60      494.64     12.17 o 
   3   5   9       59.19       58.09      6.56 o 
   5   5   9        0.04        2.55      3.28 o 
   7   5   9       62.43       53.90      8.85 o 
   9   5   9      117.69       79.01     15.48 o 
 -14   6   9      481.82      456.65     22.18 o 
 -12   6   9       40.68       26.20      6.54 o 
 -10   6   9      639.27      677.30     19.67 o 
  -8   6   9      428.46      459.46     13.73 o 
  -6   6   9        6.21        2.79      2.71 o 
  -4   6   9       72.97       69.07     10.79 o 
  -2   6   9      115.36      123.44      7.89 o 
   0   6   9       20.48       19.49      3.64 o 
   2   6   9      605.59      581.17     17.62 o 
   4   6   9       99.46       92.00     12.31 o 
   6   6   9      229.01      209.10      9.28 o 
   8   6   9      177.92      154.28     28.16 o 
 -11   7   9      694.16      703.30     23.08 o 
  -9   7   9     1147.44     1217.95     40.92 o 
  -7   7   9      372.71      411.64     14.04 o 
  -5   7   9       26.39       26.36      4.73 o 
  -3   7   9      161.70      166.78      7.42 o 
  -1   7   9       16.30       18.52      5.74 o 
   1   7   9      333.84      307.76     18.49 o 
   3   7   9      166.88      128.60     20.88 o 
   5   7   9      183.73      145.55     11.45 o 
  -4   8   9      723.39      699.20     24.40 o 
 -22   0  10       54.90       70.57     23.96 o 
 -20   0  10        4.42       18.20     10.80 o 
 -18   0  10       40.63       37.55     11.41 o 
 -16   0  10     2096.58     2077.52     38.81 o 
 -14   0  10      230.38      214.17      5.10 o 
 -12   0  10     6175.49     6493.06    180.01 o 
 -10   0  10      614.06      537.66     10.89 o 
  -8   0  10     3565.60     3847.25     58.72 o 
  -6   0  10     2869.43     3002.10     44.56 o 
  -4   0  10     1841.40     1927.58     28.38 o 
  -2   0  10        8.14        3.11      2.03 o 
   0   0  10    11231.41    12616.48    266.50 o 
   2   0  10     1473.98     1854.98     31.24 o 
   4   0  10      211.32      196.18      7.99 o 
   6   0  10     2819.63     2756.10    212.95 o 
   8   0  10       36.86       48.66     10.95 o 
  10   0  10     2277.94     2335.88     98.84 o 
  12   0  10      831.94      821.58     39.75 o 
  14   0  10        8.51       17.24      6.84 o 
 -21   1  10        8.80        5.98      3.85 o 
 -19   1  10      592.94      628.56     17.98 o 
 -17   1  10        4.44        5.62      4.59 o 
 -15   1  10      312.22      319.55      9.19 o 
 -13   1  10     1730.68     1797.25     24.96 o 
 -11   1  10     2225.00     2250.51     33.57 o 
  -9   1  10      157.44      149.97      4.22 o 
  -7   1  10     7755.79     8036.13    101.19 o 
  -5   1  10     2893.57     3029.31     35.45 o 
  -3   1  10      615.56      579.41     10.75 o 
  -1   1  10      818.75      875.06     12.74 o 
   1   1  10       88.40       83.12      4.45 o 
   3   1  10       30.20       22.95      2.91 o 
   5   1  10      341.41      359.70      6.45 o 
   7   1  10     3064.52     3039.76     72.75 o 
   9   1  10     3824.48     3763.16     66.39 o 
  11   1  10      273.57      244.57      9.25 o 
  13   1  10       64.89       50.19      7.81 o 
 -20   2  10      150.28      199.21     11.83 o 
 -18   2  10      584.15      558.38     17.52 o 
 -16   2  10     2367.95     2310.92     36.23 o 
 -14   2  10     3402.41     3356.74     75.53 o 
 -12   2  10       93.23      102.03      5.63 o 
 -10   2  10      609.41      589.34     10.56 o 
  -8   2  10      645.69      618.75      9.73 o 
  -6   2  10      176.41      165.76      5.89 o 
  -4   2  10      928.57      967.82     14.88 o 
  -2   2  10      743.79      654.89     12.49 o 
   0   2  10      133.81      119.21      4.46 o 
   2   2  10      121.55      122.12      5.04 o 
   4   2  10     1256.17     1239.13     17.09 o 
   6   2  10     1587.88     1522.39     31.38 o 
   8   2  10      420.02      392.81     10.99 o 
  10   2  10      439.89      422.08     18.42 o 
  12   2  10        1.79        7.90      5.83 o 
 -19   3  10      242.74      259.76     11.10 o 
 -17   3  10      851.23      806.56     22.66 o 
 -15   3  10      245.91      253.06     12.06 o 
 -13   3  10       27.11       23.95      6.28 o 
 -11   3  10     1084.07     1088.92     27.44 o 
  -9   3  10      966.62      951.78     15.25 o 
  -7   3  10      192.35      158.11      6.06 o 
  -5   3  10      638.45      666.84     12.55 o 
  -3   3  10     1616.90     1662.66     33.58 o 
  -1   3  10       35.49       28.16      4.00 o 
   1   3  10        1.19        5.34      2.16 o 
   3   3  10      457.07      490.67      8.17 o 
   5   3  10      553.05      587.13     13.84 o 
   7   3  10      112.92      160.75     30.70 o 
   9   3  10      954.37     1044.23     35.70 o 
  11   3  10       48.73       47.73      8.77 o 
 -18   4  10       48.34       43.00      7.71 o 
 -16   4  10       46.26       39.27      7.39 o 
 -14   4  10        6.98        3.46      5.52 o 
 -12   4  10       16.86        9.73      3.46 o 
 -10   4  10      478.07      486.15     10.97 o 
  -8   4  10        0.49        6.01      2.90 o 
  -6   4  10      296.54      283.59      7.05 o 
  -4   4  10      299.74      290.59      8.14 o 
  -2   4  10     1452.63     1476.04     29.28 o 
   0   4  10        5.03        3.45      3.07 o 
   2   4  10       26.80       26.99      5.37 o 
   4   4  10       89.05       94.40      4.29 o 
   6   4  10       81.55       67.52      6.95 o 
   8   4  10      205.93      200.58      9.69 o 
  10   4  10       57.80       47.43     11.62 o 
 -17   5  10      857.32      825.66     26.28 o 
 -15   5  10       14.92        8.00      3.76 o 
 -13   5  10        8.99       11.90      4.62 o 
 -11   5  10      310.03      328.03     13.24 o 
  -9   5  10      819.28      806.68     14.10 o 
  -7   5  10       63.93       65.88     11.06 o 
  -5   5  10      170.00      177.32     12.30 o 
  -3   5  10       14.10        8.22      3.42 o 
  -1   5  10        0.75        5.92      3.01 o 
   1   5  10      396.39      381.63     11.78 o 
   3   5  10       80.95       64.15      6.27 o 
   5   5  10       30.07       35.65      5.88 o 
   7   5  10       65.54       46.67      7.37 o 
   9   5  10       97.22       90.99     18.60 o 
 -14   6  10       10.46       10.50      6.40 o 
 -12   6  10      430.29      424.84     17.07 o 
 -10   6  10      206.10      199.25     13.21 o 
  -8   6  10       20.90       13.21      4.32 o 
  -6   6  10        6.36        9.02      2.79 o 
  -4   6  10      325.82      304.58      8.68 o 
  -2   6  10      704.78      722.19     18.96 o 
   0   6  10     1639.18     1610.93     42.83 o 
   2   6  10        1.69        1.17      3.46 o 
   4   6  10      126.80      121.99      9.21 o 
   6   6  10      340.01      392.29     21.90 o 
 -11   7  10     1025.08     1059.96     33.69 o 
  -9   7  10     2008.60     2181.75     25.84 o 
  -7   7  10        6.64        9.53      3.01 o 
  -5   7  10       90.92       81.94     12.67 o 
  -3   7  10      743.66      780.44     25.88 o 
  -1   7  10       26.58       39.10      7.39 o 
   1   7  10      416.30      370.10     12.73 o 
   3   7  10       34.78       26.67      6.63 o 
 -21   1  11        0.08       13.90      9.28 o 
 -19   1  11        3.93        1.51      3.53 o 
 -17   1  11       32.19       26.76      5.01 o 
 -15   1  11       46.26       41.01      7.57 o 
 -13   1  11       28.70       25.55      3.70 o 
 -11   1  11      107.55       86.53      4.36 o 
  -9   1  11      417.23      414.78     12.10 o 
  -7   1  11       75.46       47.57      6.89 o 
  -5   1  11     2589.37     2537.23     33.96 o 
  -3   1  11      333.81      334.24     10.51 o 
  -1   1  11      399.32      349.15      6.27 o 
   1   1  11      654.26      634.91     11.85 o 
   3   1  11       91.37       89.45      5.59 o 
   5   1  11       12.36       11.64      2.03 o 
   7   1  11      882.20      915.07     18.43 o 
   9   1  11      792.52      830.34     25.63 o 
  11   1  11      645.76      706.46     25.22 o 
  13   1  11       39.87       46.21      9.38 o 
 -20   2  11       25.31       20.02      5.80 o 
 -18   2  11      272.40      267.45      8.66 o 
 -16   2  11      113.56       94.92     16.47 o 
 -14   2  11     1147.73     1160.38     29.00 o 
 -12   2  11     1549.38     1626.88     24.66 o 
 -10   2  11      967.32     1020.92     20.32 o 
  -8   2  11      145.63      145.67      6.98 o 
  -6   2  11      193.72      170.35      6.72 o 
  -4   2  11      400.00      440.35     11.76 o 
  -2   2  11      247.18      219.08      5.05 o 
   0   2  11      666.70      665.31     12.27 o 
   2   2  11      347.83      362.30      7.30 o 
   4   2  11      345.66      328.56      7.25 o 
   6   2  11        5.26        7.68      3.46 o 
   8   2  11      433.82      451.13     15.40 o 
  10   2  11     1737.58     1735.60     55.96 o 
  12   2  11        1.83        3.41      5.47 o 
 -19   3  11       76.13       67.66     13.95 o 
 -17   3  11      479.11      427.59     14.33 o 
 -15   3  11     1089.36     1077.73     22.05 o 
 -13   3  11       88.20       95.21     13.72 o 
 -11   3  11      331.48      346.91      7.19 o 
  -9   3  11      111.55       98.62      3.70 o 
  -7   3  11       50.90       57.37      7.01 o 
  -5   3  11      773.17      769.56     14.48 o 
  -3   3  11       63.30       81.96     11.33 o 
  -1   3  11        3.42        5.65      3.15 o 
   1   3  11     2572.03     2689.39     42.85 o 
   3   3  11     1019.23     1022.28     22.00 o 
   5   3  11      191.76      191.63      4.79 o 
   7   3  11        4.98        6.36      2.35 o 
   9   3  11       95.81       78.14     14.55 o 
  11   3  11       50.59       54.99     14.47 o 
 -18   4  11      235.10      194.79     13.46 o 
 -16   4  11     1213.35     1214.56     36.69 o 
 -14   4  11      186.38      200.08     14.91 o 
 -12   4  11        7.83        7.36      3.53 o 
 -10   4  11     1405.47     1453.55     31.85 o 
  -8   4  11     3729.89     3882.84     62.44 o 
  -6   4  11      324.62      356.57     10.31 o 
  -4   4  11       45.10       35.71      7.34 o 
  -2   4  11       23.82       32.49      6.44 o 
   0   4  11      322.30      310.91      8.91 o 
   2   4  11     1584.31     1571.23     21.12 o 
   4   4  11      317.98      327.15      8.64 o 
   6   4  11      574.17      514.85     18.44 o 
   8   4  11       65.84       79.84     12.44 o 
  10   4  11      140.52      113.94     21.89 o 
 -17   5  11        3.02        6.27      6.77 o 
 -15   5  11      980.88      989.42     29.90 o 
 -13   5  11     1380.05     1474.05     38.62 o 
 -11   5  11      197.11      201.61     23.09 o 
  -9   5  11     2738.94     2907.83     46.44 o 
  -7   5  11        1.79        3.26      3.05 o 
  -5   5  11     2657.12     2845.93     36.48 o 
  -3   5  11       34.35       30.47      5.00 o 
  -1   5  11      461.36      508.93     10.06 o 
   1   5  11        2.68        7.86      2.60 o 
   3   5  11      156.09      163.01      9.52 o 
   5   5  11      116.71       92.37      7.43 o 
   7   5  11        0.95        4.36      3.95 o 
 -14   6  11     2081.36     2213.34     42.76 o 
 -12   6  11      230.29      267.84     12.88 o 
 -10   6  11     1253.33     1249.15     41.64 o 
  -8   6  11      108.74      114.01     15.36 o 
  -6   6  11       71.94       68.58      8.42 o 
  -4   6  11       15.61       16.37      3.73 o 
  -2   6  11      683.26      676.44     17.60 o 
   0   6  11      220.64      214.24     15.73 o 
   2   6  11       43.63       43.08      8.38 o 
   4   6  11      167.74      159.02     11.41 o 
   6   6  11        0.91        3.08      4.53 o 
 -11   7  11       46.22       32.22      9.89 o 
  -9   7  11      117.06       97.31     17.55 o 
  -7   7  11      154.59      161.23     10.98 o 
  -5   7  11       65.31       58.83      8.99 o 
  -3   7  11       21.67       13.93      5.84 o 
  -1   7  11      223.84      238.39     14.08 o 
   1   7  11      139.97      102.56     14.77 o 
 -20   0  12      285.22      336.32     19.79 o 
 -18   0  12      570.01      527.29     36.10 o 
 -16   0  12     2406.56     2360.31     45.99 o 
 -14   0  12      312.61      233.73      9.88 o 
 -12   0  12        0.02        1.69      4.30 o 
 -10   0  12      905.63      972.51     28.99 o 
  -8   0  12      430.97      348.89     11.10 o 
  -6   0  12       20.87       48.94     10.44 o 
  -4   0  12       15.68       15.91      5.45 o 
  -2   0  12      616.67      565.86     15.68 o 
   0   0  12        5.83        2.97      3.89 o 
   2   0  12      249.50      256.39     14.52 o 
   4   0  12      219.36      207.37      7.74 o 
   6   0  12     3822.13     4086.50    114.13 o 
   8   0  12     3245.09     3533.53    141.10 o 
  10   0  12      887.08      926.70     65.29 o 
  12   0  12        4.73        3.98      7.37 o 
 -21   1  12       10.03       22.49      6.00 o 
 -19   1  12      195.65      194.04     14.89 o 
 -17   1  12        7.52        6.77      4.74 o 
 -15   1  12     1152.19     1052.13     16.05 o 
 -13   1  12     1717.46     1784.46     29.58 o 
 -11   1  12      920.67      906.06     14.02 o 
  -9   1  12      581.48      584.19     12.65 o 
  -7   1  12     4930.28     4705.07     72.54 o 
  -5   1  12       65.42       63.15      8.62 o 
  -3   1  12       87.24      118.09      8.08 o 
  -1   1  12       20.74       31.75      4.44 o 
   1   1  12     1693.65     1732.47     23.45 o 
   3   1  12      660.67      632.23     13.92 o 
   5   1  12        3.95        2.65      1.50 o 
   7   1  12       77.91       81.69     11.57 o 
   9   1  12     1981.28     2028.45     31.17 o 
  11   1  12        1.18       -3.61      5.09 o 
 -20   2  12        7.62        5.04      4.89 o 
 -18   2  12        2.20        6.76      3.59 o 
 -16   2  12       70.12       57.63     10.31 o 
 -14   2  12      907.21      832.30     14.07 o 
 -12   2  12      187.77      190.19      4.78 o 
 -10   2  12      210.81      221.35      7.53 o 
  -8   2  12     3761.27     3978.59     55.06 o 
  -6   2  12     1209.00     1280.51     22.39 o 
  -4   2  12        7.83        7.51      3.13 o 
  -2   2  12     1117.21     1185.52     22.16 o 
   0   2  12      524.15      573.80     10.64 o 
   4   2  12        1.86        2.69      2.74 o 
   6   2  12        3.87        1.77      2.85 o 
   8   2  12      160.44      182.56      7.91 o 
  10   2  12        0.22       -3.66      5.80 o 
 -19   3  12      315.83      319.71     12.54 o 
 -17   3  12      308.73      285.04     10.44 o 
 -15   3  12      644.30      611.79     15.52 o 
 -13   3  12     1111.07     1135.54     30.32 o 
 -11   3  12      597.70      558.58     14.10 o 
  -9   3  12     2779.61     2857.47     43.63 o 
  -7   3  12       11.38       19.79      4.56 o 
  -5   3  12     2492.36     2725.27     39.89 o 
  -3   3  12      972.74      925.07     19.25 o 
  -1   3  12     1634.63     1788.51     29.32 o 
   1   3  12       22.76       15.16      3.98 o 
   3   3  12       74.99       53.74      9.82 o 
   5   3  12        5.22        6.26      3.16 o 
   7   3  12      178.38      154.66      9.78 o 
   9   3  12      821.96      797.81     31.58 o 
 -18   4  12      227.43      218.25     17.81 o 
 -16   4  12       16.64       15.31      5.31 o 
 -14   4  12     5607.44     6265.80    118.58 o 
 -12   4  12      311.23      316.94     16.00 o 
 -10   4  12     1154.11     1153.54     19.08 o 
  -8   4  12      182.44      155.10      7.58 o 
  -6   4  12       32.46       35.80      6.87 o 
  -4   4  12        0.06        2.79      3.19 o 
  -2   4  12     2590.22     2602.10     53.71 o 
   0   4  12      867.62      758.40     12.52 o 
   2   4  12      876.50      829.35     13.88 o 
   4   4  12      107.49       85.12      5.93 o 
   6   4  12       65.86       74.55     13.99 o 
   8   4  12      132.81      113.19     21.52 o 
 -17   5  12        2.51       11.38      4.97 o 
 -15   5  12       85.87       81.38     14.71 o 
 -13   5  12      172.36      161.09     25.94 o 
 -11   5  12      371.44      379.48     16.69 o 
  -9   5  12     3985.90     4210.07     61.16 o 
  -7   5  12        9.96       11.86      3.71 o 
  -5   5  12      123.82      127.66      8.56 o 
  -3   5  12       12.39        8.89      3.94 o 
  -1   5  12      175.77      176.83      8.37 o 
   1   5  12      243.91      231.90      7.13 o 
   3   5  12      190.83      171.46      7.93 o 
   5   5  12        5.32        9.13      4.02 o 
   7   5  12      818.55      954.16     21.27 o 
 -14   6  12       77.28       55.84     12.11 o 
 -12   6  12       74.89       75.19     12.25 o 
 -10   6  12      824.70      817.93     26.14 o 
  -8   6  12     2800.61     3072.32     64.82 o 
  -6   6  12       51.74       36.81      6.56 o 
  -4   6  12      160.24      155.18     10.35 o 
  -2   6  12     1453.40     1486.45     43.94 o 
   0   6  12      503.37      493.90     17.00 o 
   2   6  12      345.15      334.99     15.03 o 
   4   6  12      637.87      644.13     19.79 o 
  -9   7  12        0.90        1.35      4.28 o 
  -7   7  12       16.90       18.50      6.33 o 
  -5   7  12      821.21      863.99     27.55 o 
  -3   7  12      384.40      362.92     11.15 o 
  -1   7  12       90.16       62.19     10.48 o 
 -21   1  13       68.81       84.59     21.22 o 
 -19   1  13       69.01       57.04     12.32 o 
 -17   1  13      485.72      448.13     14.75 o 
 -15   1  13      399.60      354.97      9.39 o 
 -13   1  13       20.10       25.08      5.63 o 
 -11   1  13       63.84       62.52      5.28 o 
  -9   1  13      128.90      126.32      8.70 o 
  -7   1  13      905.73      874.75     16.05 o 
  -5   1  13       14.37       17.38      3.72 o 
  -3   1  13      599.50      599.33     11.02 o 
  -1   1  13       59.19       62.00      7.90 o 
   1   1  13       21.67       19.64      4.33 o 
   3   1  13        0.78        3.06      2.71 o 
   5   1  13        0.03        3.53      2.71 o 
   7   1  13      156.65      158.08      8.40 o 
   9   1  13       93.32       81.01     13.38 o 
  11   1  13       26.54       25.18      5.84 o 
 -20   2  13      126.74      123.28     18.27 o 
 -18   2  13       85.58       56.70     11.18 o 
 -16   2  13     2483.48     2468.91     63.79 o 
 -14   2  13       99.97       77.98      4.38 o 
 -12   2  13     1473.37     1445.56     30.76 o 
 -10   2  13        0.06        3.93      2.58 o 
  -8   2  13      567.26      582.94     11.80 o 
  -6   2  13        4.70        5.51      3.11 o 
  -4   2  13      595.89      606.92     11.55 o 
  -2   2  13      421.92      392.31     10.67 o 
   0   2  13      384.28      363.97     10.46 o 
   2   2  13        2.57        2.35      2.82 o 
   4   2  13       43.35       45.97      7.57 o 
   6   2  13     1748.17     1765.96     52.16 o 
   8   2  13     1209.47     1227.00     41.39 o 
  10   2  13        3.97        4.43      3.70 o 
 -19   3  13       55.60       75.74     13.75 o 
 -17   3  13       60.98       76.51     13.97 o 
 -15   3  13       16.56       15.63      5.28 o 
 -13   3  13      164.96      164.60     11.22 o 
 -11   3  13        1.83        4.94      2.82 o 
  -9   3  13     1454.79     1386.70     32.33 o 
  -7   3  13     3171.82     3256.30     50.48 o 
  -5   3  13        3.42        2.29      4.20 o 
  -3   3  13       30.19       43.06      6.12 o 
  -1   3  13       10.25        9.31      3.66 o 
   1   3  13       20.52       16.70      3.84 o 
   3   3  13       25.03       26.08      3.39 o 
   5   3  13      146.30      133.80      6.13 o 
   7   3  13      110.32      140.75     24.75 o 
   9   3  13     2171.59     2607.58    139.41 o 
 -18   4  13       93.98       82.68     15.45 o 
 -16   4  13        1.04        5.67      4.87 o 
 -14   4  13      205.77      219.85     17.14 o 
 -12   4  13       57.37       61.23     11.45 o 
 -10   4  13      107.46      101.54      7.47 o 
  -8   4  13     2356.81     2468.92     32.76 o 
  -6   4  13      888.08      920.59     16.50 o 
  -4   4  13       67.63       56.45      7.56 o 
  -2   4  13      279.70      242.20     10.65 o 
   0   4  13      637.16      572.56     11.56 o 
   2   4  13      500.23      458.30     13.31 o 
   4   4  13      608.37      585.70     24.61 o 
   6   4  13        9.25        5.89      4.82 o 
   8   4  13       57.02       44.12     11.17 o 
 -15   5  13        0.08        2.94      3.65 o 
 -13   5  13       30.82       16.34      5.45 o 
 -11   5  13      381.19      374.76     17.05 o 
  -9   5  13       71.21       73.80     10.79 o 
  -7   5  13      170.40      153.86      9.48 o 
  -5   5  13       83.54       63.10      9.22 o 
  -3   5  13     1493.60     1459.82     36.59 o 
  -1   5  13      135.88      101.90     11.05 o 
   1   5  13      305.38      270.37     13.57 o 
   3   5  13      549.97      574.78     19.74 o 
   5   5  13        9.95       19.66      5.11 o 
 -14   6  13     1453.03     1634.01     58.85 o 
 -12   6  13      328.36      302.89     18.16 o 
 -10   6  13       26.78       16.63      4.97 o 
  -8   6  13        7.59        2.26      5.33 o 
  -6   6  13      393.30      364.84     12.42 o 
  -4   6  13      191.28      201.67     10.63 o 
  -2   6  13       93.19       76.43     12.23 o 
   0   6  13       18.41       18.45      5.80 o 
   2   6  13        0.00        5.34      4.33 o 
  -7   7  13        4.10        9.82      3.69 o 
  -5   7  13       78.78       51.05      8.97 o 
  -3   7  13       21.84       25.22      6.84 o 
 -20   0  14      134.66       84.27     18.85 o 
 -18   0  14        4.68       -2.91      9.92 o 
 -16   0  14     1040.68      897.59     31.18 o 
 -14   0  14      777.19      753.80     18.87 o 
 -12   0  14     2246.16     2254.70     67.51 o 
 -10   0  14      541.74      566.37     16.80 o 
  -8   0  14     3518.00     3601.83     72.44 o 
  -6   0  14     2838.62     2938.27     60.81 o 
  -4   0  14      940.69      934.91     21.71 o 
  -2   0  14      633.96      632.37     17.48 o 
   0   0  14     1485.25     1489.24     34.64 o 
   2   0  14      753.91      805.59     25.37 o 
   4   0  14     1097.58     1190.06     32.03 o 
   6   0  14      763.80      739.59     32.03 o 
   8   0  14     1280.24     1263.00     57.64 o 
  10   0  14      605.14      646.08     49.74 o 
 -21   1  14       34.54       28.37      8.51 o 
 -19   1  14       69.18       66.67     14.26 o 
 -17   1  14        0.04        4.35      4.09 o 
 -15   1  14     3038.31     2935.32     40.44 o 
 -13   1  14      988.97      898.09     22.57 o 
 -11   1  14      575.35      563.19     13.69 o 
  -9   1  14     1542.50     1471.88     27.61 o 
  -7   1  14      520.04      470.30      9.62 o 
  -5   1  14       69.09       77.15     10.16 o 
  -3   1  14      402.47      414.83      9.07 o 
  -1   1  14      102.39       75.67      9.86 o 
   1   1  14      803.74      792.34     17.59 o 
   3   1  14      863.90      870.64     29.92 o 
   5   1  14       18.57       18.28      6.23 o 
   7   1  14       66.53       64.01     15.01 o 
   9   1  14        9.87       14.67      5.99 o 
 -20   2  14       23.95       22.91      7.15 o 
 -18   2  14      122.97      119.17     22.32 o 
 -16   2  14       14.19       12.56      6.69 o 
 -14   2  14      458.45      451.19     15.00 o 
 -12   2  14      856.98      844.19     23.46 o 
 -10   2  14      115.46      100.04      6.01 o 
  -8   2  14      141.94      128.98      7.20 o 
  -6   2  14      123.24      121.24     13.48 o 
  -4   2  14        0.42        2.52      3.04 o 
  -2   2  14      959.83      913.36     16.96 o 
   0   2  14     1136.59     1003.92     23.29 o 
   2   2  14      729.21      689.07     11.37 o 
   4   2  14        5.46        3.22      3.10 o 
   6   2  14       44.76       55.26     10.57 o 
   8   2  14     1144.71     1247.87     30.15 o 
 -19   3  14      356.77      399.05     13.79 o 
 -17   3  14      191.32      128.82     22.91 o 
 -15   3  14        8.34        5.63      3.23 o 
 -13   3  14      564.21      539.70     15.20 o 
 -11   3  14      331.58      315.97      8.18 o 
  -9   3  14     2642.29     2714.97     45.74 o 
  -7   3  14     1263.02     1319.56     31.07 o 
  -5   3  14     1551.17     1635.61     35.72 o 
  -3   3  14       34.00       29.96      5.36 o 
  -1   3  14      755.53      731.03     12.82 o 
   1   3  14      221.71      210.71      7.52 o 
   3   3  14      481.19      469.84     12.71 o 
   5   3  14       32.62       36.28      6.40 o 
   7   3  14      421.44      494.49     18.20 o 
 -18   4  14       23.03       35.02      8.95 o 
 -16   4  14      384.66      404.72     15.04 o 
 -14   4  14      362.94      338.71     15.51 o 
 -12   4  14       15.41       17.25      4.32 o 
 -10   4  14     1639.22     1740.05     47.19 o 
  -8   4  14      582.49      570.29     13.25 o 
  -6   4  14       57.70       61.16      7.43 o 
  -4   4  14      799.80      852.62     16.09 o 
  -2   4  14      457.38      431.27     13.21 o 
   0   4  14      789.29      766.49     19.47 o 
   2   4  14      982.05      980.48     23.41 o 
   4   4  14      253.83      254.12     10.23 o 
   6   4  14       19.94       25.33      6.68 o 
 -15   5  14      120.69      102.35     17.65 o 
 -13   5  14      255.05      251.11      9.70 o 
 -11   5  14      228.95      232.22     16.35 o 
  -9   5  14       22.17       21.24      3.89 o 
  -7   5  14      177.49      184.78      8.86 o 
  -5   5  14      450.59      449.79     12.73 o 
  -3   5  14        2.99       -0.41      3.89 o 
  -1   5  14      616.29      545.94     16.63 o 
   1   5  14      225.74      196.16      7.63 o 
   3   5  14        7.12        9.61      4.68 o 
   5   5  14       30.93       36.47      7.19 o 
 -12   6  14     1044.20     1113.65     26.37 o 
 -10   6  14      159.36      163.90     14.57 o 
  -8   6  14      268.94      251.94      8.58 o 
  -6   6  14       37.44       32.46      6.16 o 
  -4   6  14        2.18        4.32      3.60 o 
  -2   6  14       41.17       53.73     11.66 o 
   0   6  14       45.11       40.72      8.64 o 
 -19   1  15       67.85       59.58     13.06 o 
 -17   1  15       31.82       65.35     10.77 o 
 -15   1  15     1047.91      935.05     24.30 o 
 -13   1  15      247.28      241.06      7.74 o 
 -11   1  15        3.32        3.55      4.61 o 
  -9   1  15      593.37      557.44     13.82 o 
  -7   1  15     3472.81     3503.57     57.59 o 
  -5   1  15       67.82       64.30      8.42 o 
  -3   1  15      304.29      298.40      9.96 o 
  -1   1  15      649.14      632.78     15.24 o 
   1   1  15        7.06        7.08      3.53 o 
   3   1  15      211.68      221.13      7.31 o 
   5   1  15        4.47       10.05      6.11 o 
   7   1  15        0.02        6.27      4.64 o 
 -20   2  15       27.48       26.32      5.99 o 
 -18   2  15       13.49       13.75      5.07 o 
 -16   2  15       38.44       38.70      8.05 o 
 -14   2  15      362.16      323.54     11.67 o 
 -12   2  15       31.14       24.82      4.57 o 
 -10   2  15     1541.68     1528.78     22.12 o 
  -8   2  15     3353.76     3333.65     77.88 o 
  -6   2  15     1827.21     1907.89     39.89 o 
  -4   2  15      112.20      106.35     13.81 o 
  -2   2  15      362.72      316.18      7.67 o 
   0   2  15      569.98      491.66      9.86 o 
   2   2  15      162.98      149.78     26.38 o 
   4   2  15      796.43      774.86     24.35 o 
   6   2  15      242.27      249.88      9.00 o 
   8   2  15      298.08      307.97     15.91 o 
 -19   3  15      210.53      190.63     16.99 o 
 -17   3  15      281.25      318.01     12.88 o 
 -15   3  15      104.41       83.03     15.44 o 
 -13   3  15      130.68      147.81     21.65 o 
 -11   3  15      274.00      301.47     10.09 o 
  -9   3  15      634.25      662.29     12.30 o 
  -7   3  15      130.54      125.05      7.79 o 
  -5   3  15        7.94        0.84      4.09 o 
  -3   3  15       33.33       31.37      6.02 o 
  -1   3  15     1045.85      921.31     20.12 o 
   1   3  15       88.70       67.51      9.12 o 
   3   3  15      245.34      240.71      6.64 o 
   5   3  15       11.58       12.42      5.27 o 
   7   3  15        0.09        5.89      7.08 o 
 -16   4  15       22.81       19.50      6.21 o 
 -14   4  15      492.31      573.29     21.53 o 
 -12   4  15        4.55        5.01      3.65 o 
 -10   4  15       71.67       68.58      9.48 o 
  -8   4  15      689.29      661.93     17.66 o 
  -6   4  15       62.06       60.98      7.39 o 
  -4   4  15       36.07       35.16      5.43 o 
  -2   4  15       77.61       68.09      9.40 o 
   0   4  15      116.70      130.35      6.60 o 
   2   4  15      141.37      136.84      8.97 o 
   4   4  15       96.69       80.92     13.72 o 
 -15   5  15       19.37       17.48      5.68 o 
 -13   5  15      186.15      200.20     15.36 o 
 -11   5  15       37.69       36.33      8.16 o 
  -9   5  15      381.65      375.21     12.62 o 
  -7   5  15       88.84       82.78     13.24 o 
  -5   5  15      570.44      551.16     16.75 o 
  -3   5  15      107.24       84.49     11.56 o 
  -1   5  15      324.19      379.33     12.20 o 
   1   5  15       42.38       30.85      7.29 o 
   3   5  15      102.77       68.10     13.61 o 
 -10   6  15      170.59      132.44     24.09 o 
  -8   6  15       42.54       32.97      6.21 o 
  -6   6  15      202.62      189.50      9.73 o 
  -4   6  15        0.82       -8.14      5.94 o 
  -2   6  15       37.08       32.13      7.41 o 
 -20   0  16        9.43       17.79      6.36 o 
 -18   0  16        1.72       -1.78     10.48 o 
 -16   0  16      887.06      806.48     29.17 o 
 -14   0  16       75.66       61.94      9.52 o 
 -12   0  16     3841.74     3977.38    109.39 o 
 -10   0  16      459.49      480.80     17.94 o 
  -8   0  16     3084.26     2952.44     86.15 o 
  -6   0  16     1265.99     1240.48     40.38 o 
  -4   0  16       91.44       67.54     12.57 o 
  -2   0  16      371.80      327.49     12.10 o 
   0   0  16     4945.05     4995.16    159.66 o 
   2   0  16     1702.97     1653.19     54.94 o 
   4   0  16       46.57       45.69     11.42 o 
   6   0  16      796.35      890.90     32.70 o 
 -19   1  16       39.39       28.50      7.71 o 
 -17   1  16       55.77       78.22     12.62 o 
 -15   1  16       70.29       97.94     12.20 o 
 -13   1  16      142.71      125.52      8.91 o 
 -11   1  16      284.27      264.57     10.43 o 
  -9   1  16      495.09      435.76     10.05 o 
  -7   1  16     8790.97     8762.89    174.42 o 
  -5   1  16       21.47       21.54      4.57 o 
  -3   1  16      786.06      810.81     13.92 o 
  -1   1  16      242.10      213.19      7.77 o 
   1   1  16     1025.68     1011.78     26.17 o 
   3   1  16       29.23       20.54      5.29 o 
   5   1  16      159.82      159.32      9.22 o 
   7   1  16        0.06        8.88      4.86 o 
 -18   2  16       68.88       89.09     15.74 o 
 -16   2  16        3.80        4.86      5.42 o 
 -14   2  16      289.28      302.21     11.49 o 
 -12   2  16      175.74      177.01      9.91 o 
 -10   2  16        7.56       11.99      4.06 o 
  -8   2  16      319.73      275.06      9.54 o 
  -6   2  16       20.71       11.06      4.68 o 
  -4   2  16      264.64      248.54     10.54 o 
  -2   2  16        1.74        1.54      3.86 o 
   0   2  16     1930.33     1948.72     46.16 o 
   2   2  16      482.94      447.50     14.80 o 
   4   2  16       66.03       70.53     13.70 o 
   6   2  16      441.07      429.98     12.08 o 
 -17   3  16        2.40        3.80      4.41 o 
 -15   3  16      536.20      561.05     21.74 o 
 -13   3  16      882.48      853.48     24.33 o 
 -11   3  16      336.47      315.22     10.17 o 
  -9   3  16      150.13      154.84      8.37 o 
  -7   3  16      267.29      302.40      9.88 o 
  -5   3  16      279.48      305.41      9.28 o 
  -3   3  16      648.53      641.41     19.75 o 
  -1   3  16       43.72       47.77      7.45 o 
   1   3  16      164.68      149.73      6.21 o 
   3   3  16      380.24      397.28     15.75 o 
   5   3  16       13.87       13.79      6.22 o 
 -16   4  16      453.15      442.99     14.35 o 
 -14   4  16       10.16       17.38      5.48 o 
 -12   4  16       18.38       23.20      5.89 o 
 -10   4  16      214.67      217.66      6.59 o 
  -8   4  16       16.98       11.42      3.60 o 
  -6   4  16       44.11       37.38      6.06 o 
  -4   4  16      215.18      218.55      9.43 o 
  -2   4  16       15.44        5.89      3.42 o 
   0   4  16        5.03       16.53      4.30 o 
   2   4  16       49.61       52.07      9.48 o 
   4   4  16      223.40      228.20     30.29 o 
 -13   5  16       12.92        8.51      4.88 o 
 -11   5  16      537.76      509.79     16.52 o 
  -9   5  16      141.03      136.21      9.50 o 
  -7   5  16      393.52      397.25     13.88 o 
  -5   5  16        4.01        4.86      4.01 o 
  -3   5  16       97.15       73.47     14.22 o 
  -1   5  16      322.60      334.04     11.95 o 
   1   5  16       53.36       28.91      8.74 o 
  -8   6  16        0.24        7.09      3.96 o 
  -6   6  16      320.64      324.02     10.03 o 
 -19   1  17      107.73       94.69     20.93 o 
 -17   1  17      172.02      130.78     21.34 o 
 -15   1  17        0.53        3.65      2.87 o 
 -13   1  17       56.46       42.03      5.98 o 
 -11   1  17        4.76       10.55      3.34 o 
  -9   1  17     1025.16     1092.79     19.99 o 
  -7   1  17     3788.76     4079.99     56.20 o 
  -5   1  17      853.62      926.72     18.89 o 
  -3   1  17      775.17      832.24     14.80 o 
  -1   1  17      371.17      336.96      9.80 o 
   1   1  17        2.54        9.17      4.26 o 
   3   1  17       13.84       16.21      5.18 o 
   5   1  17        7.33        5.81      4.05 o 
 -18   2  17       68.54       57.23     12.03 o 
 -16   2  17      617.99      529.92     18.29 o 
 -14   2  17      835.43      770.72     22.18 o 
 -12   2  17      969.89     1034.94     26.08 o 
 -10   2  17        0.17        8.70      5.30 o 
  -8   2  17       11.57       15.89      5.07 o 
  -6   2  17      594.95      601.98     12.25 o 
  -4   2  17      145.64      165.18     13.39 o 
  -2   2  17       46.86       48.85      7.39 o 
   0   2  17      659.90      632.81     16.36 o 
   2   2  17      292.49      264.75     11.23 o 
   4   2  17      244.31      246.62     10.48 o 
 -17   3  17      328.50      368.24     12.00 o 
 -15   3  17      168.98      120.58     19.84 o 
 -13   3  17      666.03      688.42     22.89 o 
 -11   3  17       13.30       21.86      5.05 o 
  -9   3  17       37.97       30.36      5.75 o 
  -7   3  17      628.72      603.25     19.87 o 
  -5   3  17       13.77        9.89      3.19 o 
  -3   3  17       23.42       22.51      4.15 o 
  -1   3  17       26.11       20.24      4.72 o 
   1   3  17       42.23       43.17      9.18 o 
   3   3  17       79.97       64.15     12.34 o 
 -14   4  17       15.91       15.65      5.81 o 
 -12   4  17        2.08        0.33      5.02 o 
 -10   4  17      112.21       91.06      7.01 o 
  -8   4  17      440.92      445.56     14.65 o 
  -6   4  17      122.34      116.95     10.02 o 
  -4   4  17       16.29       20.92      4.50 o 
  -2   4  17       93.48       88.13     14.56 o 
   0   4  17      122.41       84.10     15.64 o 
   2   4  17      102.00       76.22     17.37 o 
 -11   5  17      276.86      295.24     18.79 o 
  -9   5  17      288.85      332.86     13.58 o 
  -7   5  17       14.67       20.85      4.96 o 
  -5   5  17      685.68      724.04     26.81 o 
  -3   5  17      122.37      115.02     17.55 o 
  -1   5  17       22.01       12.43      3.89 o 
 -18   0  18       77.45       64.41     17.95 o 
 -16   0  18        9.69        4.90      4.25 o 
 -14   0  18      936.00      887.89     37.39 o 
 -12   0  18      104.54      120.81      8.91 o 
 -10   0  18        1.60        7.40      5.54 o 
  -8   0  18     1185.61     1168.38     32.67 o 
  -6   0  18     4209.34     4551.13    146.85 o 
  -4   0  18        0.14        7.41      4.75 o 
  -2   0  18      530.83      502.19     21.17 o 
   0   0  18      261.16      270.21     13.35 o 
   2   0  18      618.26      646.15     32.51 o 
   4   0  18        3.38        6.70      9.09 o 
 -17   1  18     1418.50     1505.05     33.59 o 
 -15   1  18        2.25        8.46      3.54 o 
 -13   1  18        4.86        7.85      3.41 o 
 -11   1  18      197.24      177.52      9.64 o 
  -9   1  18      147.91      157.62      7.79 o 
  -7   1  18       29.64       29.20      5.41 o 
  -5   1  18       47.30       37.56      5.40 o 
  -3   1  18       15.30       18.55      4.37 o 
  -1   1  18      359.34      334.69     11.28 o 
   1   1  18      601.98      568.05     24.48 o 
   3   1  18       47.65       32.14      7.71 o 
 -18   2  18        8.85        9.59      6.15 o 
 -16   2  18       14.73       13.53      5.22 o 
 -14   2  18       17.47       16.18      5.39 o 
 -12   2  18       33.91       25.84      5.95 o 
 -10   2  18      453.82      495.82     14.10 o 
  -8   2  18      866.99      857.15     21.64 o 
  -6   2  18     1040.57     1072.19     26.16 o 
  -4   2  18        0.55        4.48      3.22 o 
  -2   2  18       13.45       15.36      3.84 o 
   0   2  18      356.81      424.38     14.68 o 
   2   2  18      284.49      327.78     13.72 o 
 -15   3  18       96.95      114.15     20.26 o 
 -13   3  18       61.81       50.19      9.27 o 
 -11   3  18       29.39       19.66      4.88 o 
  -9   3  18      384.35      376.69     17.28 o 
  -7   3  18     1422.90     1481.25     40.01 o 
  -5   3  18     2136.13     2292.52     60.53 o 
  -3   3  18      132.73      157.29      9.44 o 
  -1   3  18      969.43      981.57     26.36 o 
   1   3  18       23.10       16.89      5.62 o 
 -14   4  18      629.19      672.17     17.20 o 
 -12   4  18       11.73       14.44      3.83 o 
 -10   4  18       99.98       94.01     15.09 o 
  -8   4  18       50.03       50.17      7.15 o 
  -6   4  18      460.97      513.57     15.79 o 
  -4   4  18      430.88      488.52     19.72 o 
  -2   4  18       13.89       21.95      4.61 o 
   0   4  18      121.14       98.77     17.68 o 
  -9   5  18       70.01       86.12     14.04 o 
  -7   5  18        0.01        6.29      4.14 o 
  -5   5  18        3.98        6.81      4.00 o 
 -17   1  19      150.67      119.57     22.52 o 
 -15   1  19        0.09        6.53      5.94 o 
 -13   1  19        0.07       -2.72      4.57 o 
 -11   1  19      104.94       86.16     12.08 o 
  -9   1  19      404.24      418.94     14.05 o 
  -7   1  19      224.56      230.92      7.89 o 
  -5   1  19      162.49      169.50      9.96 o 
  -3   1  19       87.81       80.92     11.82 o 
  -1   1  19      847.56      891.50     24.09 o 
   1   1  19      758.88      805.23     21.42 o 
 -16   2  19        2.87        7.49      4.96 o 
 -14   2  19       87.44       88.01     14.67 o 
 -12   2  19      214.14      191.92      7.64 o 
 -10   2  19        0.23        3.57      4.13 o 
  -8   2  19      311.24      272.78     12.28 o 
  -6   2  19     1226.90     1317.32     36.43 o 
  -4   2  19      527.87      608.01     19.38 o 
  -2   2  19        0.00        1.27      4.02 o 
   0   2  19      236.77      210.17     12.59 o 
 -15   3  19       20.94       16.43      6.44 o 
 -13   3  19      123.84      118.85     20.20 o 
 -11   3  19       41.81       45.12      6.91 o 
  -9   3  19      162.80      214.27     12.24 o 
  -7   3  19     1268.17     1490.62     39.48 o 
  -5   3  19      336.45      327.64     12.90 o 
  -3   3  19      101.41      111.43     13.85 o 
  -1   3  19       17.25       10.50      4.97 o 
 -12   4  19        1.29        6.21      3.82 o 
 -10   4  19      317.20      326.00     14.10 o 
  -8   4  19      198.15      227.72     11.76 o 
  -6   4  19      338.01      360.89     10.68 o 
  -4   4  19       10.80       11.00      4.34 o 
 -16   0  20        1.68       -0.84     10.70 o 
 -14   0  20      200.70      198.03     15.24 o 
 -12   0  20      457.98      491.99     21.47 o 
 -10   0  20       85.18       96.50     25.90 o 
  -8   0  20      296.23      326.46     16.61 o 
  -6   0  20       88.22       81.09     21.64 o 
  -4   0  20        0.66        5.25      4.29 o 
  -2   0  20      411.32      472.31     16.89 o 
   0   0  20      138.20       84.77     35.66 o 
 -15   1  20      110.20      121.87     20.55 o 
 -13   1  20       51.66       74.21     12.48 o 
 -11   1  20        2.15        5.65      3.52 o 
  -9   1  20      128.08      114.37     15.79 o 
  -7   1  20      409.29      453.04     14.15 o 
  -5   1  20       40.35       33.34      5.69 o 
  -3   1  20      129.99      106.54     16.96 o 
  -1   1  20       69.76       66.05     14.23 o 
 -14   2  20       24.92        9.72      5.12 o 
 -12   2  20        8.37        9.12      4.06 o 
 -10   2  20        7.23        7.71      3.37 o 
  -8   2  20      247.62      231.62      9.32 o 
  -6   2  20      298.30      292.93     12.49 o 
  -4   2  20       17.43       12.06      3.79 o 
  -2   2  20      471.02      456.12     14.70 o 
 -13   3  20       18.50       18.07      7.10 o 
 -11   3  20       87.33       91.30      8.55 o 
  -9   3  20       55.28       57.12      8.27 o 
  -7   3  20      462.67      518.37     13.37 o 
  -5   3  20      381.03      411.05     11.41 o 
  -3   3  20      106.14      129.96     12.41 o 
 -13   1  21       39.71       32.40      7.25 o 
 -11   1  21       13.99       17.98      5.44 o 
  -9   1  21      147.91      128.57     19.58 o 
  -7   1  21      186.98      218.07     10.41 o 
  -5   1  21        6.02       10.29      2.96 o 
  -3   1  21        2.75        5.95      3.93 o 
 -12   2  21        3.16        5.37      2.85 o 
 -10   2  21       17.02       12.74      4.33 o 
  -8   2  21      107.91       93.63     15.57 o 
  -6   2  21      267.33      316.99     10.26 o 
  -4   2  21      215.74      243.77     16.84 o 
 -10   0  22        3.17        5.76      4.63 o 
  -8   0  22      196.78      196.31     11.89 o 
                                                 
